# Supplementary material for: Microarray meta-analysis to explore abiotic stress-specific gene expression patterns in Arabidopsis
Source: Bot Stud. 2017 May 16;58:22. doi: 10.1186/s40529-017-0176-8 (PMC5432924; doi:10.1186/s40529-017-0176-8)
Supplement: Supplementary file 1 — Additional file 1: Table S1. A list of arrays using in this study. The dataset consisted of 24 cold-treated, 24 salt-treated, 28 drought-treated, 16 heat-treated, and 36 controlled time-series arrays. All 128 arrays were treated in 2 tissues, root and shoot 50-50. [file 40529_2017_176_MOESM1_ESM.xlsx]

## Sheet: Sheet 1
Sample Name
