# Supplementary material for: Microarray meta-analysis to explore abiotic stress-specific gene expression patterns in Arabidopsis
Source: Bot Stud. 2017 May 16;58:22. doi: 10.1186/s40529-017-0176-8 (PMC5432924; doi:10.1186/s40529-017-0176-8)
Supplement: Supplementary file 3 — Additional file 3: Table S4. The list of 2281 significant genes used in this study. [file 40529_2017_176_MOESM3_ESM.xlsx]

## Sheet: Sheet 1
Table S4. The list of 2,281 significant genes used in this study.
Probe Set ID	Gene Symbol	Entrez Gene	RefSeq Transcript ID
244902_at	NAD4L	814598	---
244906_at	ORF240A	4024983	---
244919_at	CCB203	3890474	---
244931_at	ArthMp056	3371308	---
244953_s_at	nad6	814580	---
245033_at	AT2G26380	817178	NM_128195
245034_at	AT2G26390	817179	NM_128196
245041_at	AR781	817194	NM_001036346 /// NM_128210
245045_at	RPN13	817200	NM_001036347 /// NM_001036348 /// NM_128216
245082_at	AT2G23270	816859	NM_127891
245094_at	DPE2	818682	NM_129647
245096_at	ATCYSA	818685	NM_129651
245099_at	RHC1A	818680	NM_129646 /// NM_201922 /// NM_201923
245127_at	ATMHX	819373	NM_130328
245138_at	AFO	819127	NM_130082
245152_at	NDT1	819362	NM_130317
245155_at	AT5G12470	831122	NM_121285
245176_at	AT2G47440	819357	NM_130312
245180_at	AT5G12410	831116	NM_121279
245188_at	AT1G67660	843091	NM_001084317 /// NM_001198416 /// NM_105434
245242_at	CH1	841029	NM_103548 /// NM_202240 /// NM_202241
245243_at	AT1G44414	841028	NM_103547
245247_at	SCL13	827435	NM_117828
245249_at	ACX1	827381	NM_001203815 /// NM_117778
245250_at	ATERF6	827463	NM_117854
245251_at	CBL1	827481	NM_117870 /// NM_202837
245255_at	COP9	827049	NM_117488
245261_at	AT4G14385	827083	NM_117517 /// NM_202817 /// NM_202818
245272_at	AT4G17250	827439	NM_001203820 /// NM_117831
245276_at	ATHB-2	827384	NM_117780
245282_at	AT4G14990	827158	NM_117586
245303_at	AT4G17010	827409	NM_117805
245313_at	AT4G15420	827213	NM_117631
245315_at	PBD2	827135	NM_001203802 /// NM_117565
245319_at	AT4G16146	827304	NM_117709
245324_at	AT4G17260	827440	NM_117832
245325_at	XTR7	827051	NM_117490
245328_at	AHL20	827093	NM_117526
245333_at	AT4G14615	827111	NM_117543
245342_at	AT4G16720	827375	NM_117773
245346_at	CT-BMY	827419	NM_117813
245355_at	AT4G17390	827451	NM_117843
245360_at	AT4G16330	827327	NM_001203811 /// NM_117728
245363_at	AT4G15120	827178	NM_117601
245367_at	NRPB9B	827321	NM_117723
245372_at	AT4G15000	827159	NM_001084923 /// NM_117587
245386_at	RALFL32	827037	NM_117476
245396_at	AT4G14870	827144	NM_117573
245427_at	AT4G17550	827470	NM_117861
245432_at	AT4G17100	3770328	NM_001203817 /// NM_117814
245433_at	AT4G17140	827424	NM_001160773 /// NM_001203818 /// NM_117818
245434_at	AT4G17140	827424	NM_001160773 /// NM_001203818 /// NM_117818
245440_at	AT4G16680	827370	NM_117769
245449_at	---	---	---
245523_at	ATDI21	827273	NM_117683
245525_at	AT4G15930	827275	NM_117685
245531_at	scpl30	827176	NM_117599
245533_at	CCT2	827179	NM_117602
245543_at	AT4G15260	827192	NM_117614
245547_at	CYP702A2	827196	NM_117618
245558_at	AT4G15430	827214	NM_001160765 /// NM_117632
245563_at	CIPK4	827106	NM_117538
245574_at	IQD19	827130	NM_117560
245586_at	AT4G14980	827157	NM_117585
245600_at	AT4G14230	827064	NM_117500
245602_at	AT4G14270	827068	NM_001036557 /// NM_117504
245605_at	AT4G14300	827071	NM_117507
245613_at	ATBET12	827090 /// 827091	NM_117524 /// NM_179053
245626_at	AT1G56700	842126	NM_001084260 /// NM_001084261 /// NM_104547
245627_at	AtGolS2	842114	NM_104537
245635_at	AtIDD16	839108	NM_102334
245638_s_at	AT1G24822 /// AT1G24996 /// AT1G25097	839086 /// 839092 /// 839096	NM_102314 /// NM_102320 /// NM_102324
245644_at	AT1G25320	839116	NM_102342
245662_at	AT1G28190	839713	NM_102584
245674_at	AT1G56680	842124	NM_104545
245677_at	AT1G56660	842121	NM_104542
245686_at	J2	832267	NM_122127
245699_at	AT5G04250	830304	NM_001125696 /// NM_120507
245703_at	AT5G04380	830317	NM_120520
245711_at	ZAT6	830313	NM_120516
245712_at	ATLDA	830315	NM_120518
245731_at	MKK9	843685	NM_106009
245734_at	AT1G73480	843683	NM_106007
245746_at	bHLH115	841529	NM_001198263 /// NM_103985
245748_at	AT1G51140	841537	NM_103993
245749_at	AT1G51090	841532	NM_103987
245755_at	AT1G35210	840410	NM_103219
245759_at	AT1G66900	843008	NM_105361
245765_at	AT1G33600	840254	NM_103083
245783_s_at	AT1G35170 /// AT1G35180	840404 /// 840405	NM_103214 /// NM_103215
245789_at	AT1G32090	840101	NM_102943
245807_at	RAP2.1	841117	NM_103607
245821_at	AT1G26270	839168	NM_102391
245828_at	VIM1	842157	NM_104576 /// NM_202316
245844_at	AT1G26170	839158	NM_102382
245866_s_at	ATPUP18	842165 /// 842166	NM_104583 /// NM_104584
245894_at	AT5G09310	830790	NM_120967
245904_at	ATSPS2F	830979	NM_121149
245905_at	AT5G11090	830977	NM_121147
245915_s_at	TUA3	832097 /// 832098	NM_121982 /// NM_121983
245925_at	BZO2H3	832990	NM_001036885 /// NM_122760 /// NM_180757
245930_at	AT5G09240	830783	NM_120960 /// NM_180467 /// NM_203026
245953_at	AT5G28520	832945	NM_122735
245955_at	BGLU24	832944	NM_122734
245957_at	AT5G19590	832079	NM_121964
245976_at	WRKY75	831147	NM_121311
245980_at	AT5G13140	831153	NM_121317
245982_at	SAG29	831156	NM_121320
245998_at	SUS1	832206	NM_001036838 /// NM_122090
246001_at	AT5G20790	832202	NM_001203422 /// NM_122086
246003_at	CPN20	832195	NM_001203421 /// NM_122079 /// NM_180714
246007_at	FTRA2	830739	NM_120925
246011_at	AT5G08330	830730	NM_120916
246018_at	AT5G10695	830934	NM_001203355 /// NM_121107
246026_at	AT5G21070	832231	NM_122115
246038_s_at	atnudt20	832066 /// 832067	NM_001203411 /// NM_121951 /// NM_121952
246055_at	AtAGAL1	830736	NM_120922
246060_at	AT5G08420	830741	NM_120927
246066_at	SMG7	832060	NM_001203407 /// NM_001203408 /// NM_121945
246070_at	AT5G20160	832138	NM_001161251 /// NM_122023 /// NM_180525
246073_at	AT5G20180	832141	NM_122025 /// NM_180526
246099_at	ATBCB	832145	NM_122030
246108_at	AT5G28630	832966	NM_122746
246114_at	DIN10	832147	NM_001036833 /// NM_001203418 /// NM_122032 /// NM_180713
246161_at	JAZ12	832214	NM_122098
246170_at	AT5G32450	833204	NM_122824
246178_s_at	---	---	---
246214_at	HSF4	829853 /// 6240789	NM_001125657 /// NM_119862
246215_at	AT4G37180	829872	NM_119881 /// NM_179182
246217_at	AP2	829845	NM_001204009 /// NM_119856
246220_at	AT4G37210	829875	NM_119884 /// NM_202970
246238_at	AT4G36670	829820	NM_119831
246253_at	MYB73	829880	NM_119889
246270_at	AT4G36500	829802	NM_119813
246279_at	ATHB40	829827	NM_119838
246283_at	AT4G36860	829839	NM_119850
246288_at	AT1G31850	840075	NM_102922 /// NM_179405 /// NM_202220
246289_at	AT3G56880	824855	NM_115547
246293_at	SIB1	824838	NM_115530
246296_at	AT3G56750	824842	NM_115534
246298_at	ETO1	824340	NM_001035762 /// NM_115036
246299_at	EM1	824344	NM_115040
246302_at	CAX3	824349	NM_115045
246327_at	AT1G16670	838236	NM_101527
246335_at	ACD1	823622	NM_114357
246340_s_at	FAMT	823620 /// 823621	NM_114355 /// NM_114356
246370_at	AT1G51920	841620	NM_104073
246383_at	AT1G77360	844072	NM_106385
246391_at	AT1G77350	844071	NM_001036216 /// NM_106384
246403_at	AT1G57590	842135	NM_104556
246419_at	UGT78D3	831566	NM_121709
246434_at	RCP1	831618	NM_121758
246435_at	AT5G17460	831612	NM_001203396 /// NM_121752
246440_at	AT5G17650	831631	NM_121771
246443_at	AT5G17620	831628	NM_121768
246453_at	SYP21	831546	NM_121689
246460_at	CSLD2	831554	NM_121697
246468_at	UGT78D2	831568	NM_121711
246478_at	AT5G15980	831455	NM_121603
246480_at	AT5G16070	831464	NM_121612
246481_s_at	KIN1	831453 /// 831454	NM_121601 /// NM_121602
246490_at	CPuORF10	831452 /// 6240908	NM_001036811 /// NM_001125760 /// NM_121600
246503_at	AT5G16130	831470	NM_121618
246511_at	AT5G15490	831402	NM_121553
246522_at	AtbZIP3	831440	NM_121588
246523_at	COL1	831442	NM_121590
246538_at	AT5G15520	831405	NM_121556
246546_at	VDAC3	831361	NM_001203385 /// NM_121513
246553_at	EDL1	831397	NM_121548
246554_at	CLPB3	831398	NM_121549
246584_at	AT5G14730	831325	NM_121477
246591_at	AT5G14880	831340	NM_121492
246597_at	AO	831328	NM_121480
246612_at	AT5G35320	833486	NM_122923
246620_at	CYP81D1	833619	NM_123013
246733_at	AT5G27660	832828	NM_122648
246768_at	AT5G27400	832799	NM_122622
246770_at	AT5G27460	832805	NM_122628
246779_at	PNC2	832812	NM_122634
246791_at	AT5G27280	832786	NM_122610
246800_at	SHM2	832736	NM_122560 /// NM_180749 /// NM_180750
246821_at	CBP60G	832750	NM_001203479 /// NM_122574
246829_at	ATGWD3	832706	NM_001125808 /// NM_122538
246831_at	MSS1	832703	NM_122535
246837_at	AT5G26670	832722	NM_180547 /// NM_203108
246858_at	AT5G25930	832662	NM_122494
246870_at	FC1	832672	NM_001036864 /// NM_122504
246893_at	AT5G25520	832627	NM_122463 /// NM_203104
246909_at	AT5G25770	832646	NM_001085153 /// NM_122478 /// NM_203106
246922_at	CIPK25	832582	NM_122420
246923_at	AT5G25100	832581	NM_001203463 /// NM_122419
246944_at	AT5G25450	832619	NM_001203465 /// NM_122455
246949_at	CYP71B13	832585	NM_122423
246957_at	AT5G24670	832539	NM_001203457 /// NM_122376
246985_at	AT5G67290	836864	NM_126129
246987_at	MYBR1	836865	NM_126130
246990_at	ARA12	836871	NM_126136
246996_at	LBD37	836878	NM_126142
246997_at	AT5G67390	836875	NM_001037089 /// NM_126139
247010_at	AT5G67510	836887	NM_126151
247013_at	BT4	836884	NM_126148 /// NM_203278
247024_at	AT5G66985	836833	NM_126098
247025_at	ABA1	836838	NM_126103 /// NM_180954
247031_at	IRX14-L	836858	NM_126123
247037_at	RALFL34	836842	NM_126107
247042_at	AT5G67220	836857	NM_126122
247043_at	SNRK2.3	836822	NM_126087
247047_at	AT5G66650	836797	NM_126063
247055_at	AT5G66740	836807	NM_126072
247060_at	SDH1-1	836809	NM_126074
247071_at	DAR3	836796	NM_001203709 /// NM_126062
247077_at	AT5G66420	836774	NM_001037086 /// NM_126040
247095_at	RAB18	836772	NM_001037085 /// NM_126038
247097_at	AT5G66460	836778	NM_126044
247119_at	AT5G65900	836719	NM_125987
247120_at	AT5G65990	836729	NM_125996
247125_at	AT5G66070	836739	NM_001037081 /// NM_126005
247137_at	CPK28	836753	NM_001085337 /// NM_001126036 /// NM_126019 /// NM_180949
247139_at	AT5G66090	836741	NM_126007
247156_at	AT5G65760	836705	NM_125973
247161_at	AT5G65810	836710	NM_125978
247163_at	AT5G65685	836698	NM_001203694 /// NM_125966
247175_at	GCL1	836653	NM_125926
247176_at	ACX2	836635	NM_001037068 /// NM_125910
247177_at	AT5G65300	836655	NM_125928
247186_at	AT5G65470	836672	NM_125945
247187_at	AT5G65490	836674	NM_125947
247188_at	GRF8	836668	NM_001203692 /// NM_125941 /// NM_180943
247189_at	AGP7	836664	NM_125937
247192_at	AT1G09200 /// AT3G27360 /// AT5G10390 /// AT5G10400 /// AT5G65360	822357 /// 830903 /// 830904 /// 836661 /// 837440	NM_100790 /// NM_113651 /// NM_121077 /// NM_121078 /// NM_125934
247200_at	AT5G65120	836636	NM_125911
247208_at	AT5G64870	836610	NM_125885
247213_at	PROPEP1	836613	NM_125888
247214_at	AT5G64850	836608	NM_125883
247215_at	PROPEP3	836614	NM_125889
247216_at	DPE1	836609	NM_125884
247222_at	ATGCN5	836607	NM_125882
247232_at	ATH13	836618	NM_125893 /// NM_180940
247240_at	CMPG2	836587	NM_125862
247272_at	GCH	836551	NM_125826
247279_at	AGP1	836552	NM_125827
247282_at	AtMC3	836545	NM_125820 /// NM_180931
247285_at	AT5G64400	836561	NM_001037060 /// NM_125836
247286_at	DiT2.2	836549	NM_125824
247289_at	DIT2.1	836550	NM_125825
247293_at	AT5G64510	836572	NM_125847
247295_at	AT5G64180	836539	NM_125814
247304_at	AAP4	836505	NM_125780
247318_at	AT5G63990	836520	NM_125795 /// NM_203259
247323_at	AT5G64170	836538	NM_001085324 /// NM_125813
247330_at	GAMMA CAL1	836470	NM_001203679 /// NM_125746
247337_at	PDF2.5	836486	NM_125761
247346_at	ATDGK2	836497	NM_001085322 /// NM_125772
247348_at	BGAL10	836501	NM_125776
247351_at	ANAC102	836499	NM_125774
247355_at	SPT42	836487	NM_001203680 /// NM_125762
247368_at	NPX1	836452	NM_001161320 /// NM_001161321 /// NM_125727
247370_at	NPX1	836452	NM_001161320 /// NM_001161321 /// NM_125727
247386_at	emb2746	836461	NM_125737
247393_at	AT5G63130	836433	NM_125707
247396_at	AT5G62930	836413	NM_125687
247406_at	ARR6	836412	NM_125686
247426_at	AT5G62570	836377	NM_001203668 /// NM_125651
247431_at	SRO5	836372	NM_125646 /// NM_203252
247435_at	ATGSTU9	836368	NM_125642 /// NM_180918
247436_at	ALDH12A1	836373	NM_125647
247437_at	HVA22B	836369	NM_125643
247438_at	AT5G62460	836366	NM_125640
247440_at	AT5G62680	836389	NM_125663
247443_at	AT5G62720	836393	NM_125667 /// NM_203254
247445_at	AT5G62640	836385	NM_001037049 /// NM_001161319 /// NM_125659
247450_at	AT5G62350	836356	NM_125629
247452_at	CDF1	836364	NM_125637
247453_at	AT5G62440	836365	NM_125638
247455_at	MYB96	836367	NM_125641 /// NM_180917
247459_at	AT5G62200	836341	NM_125614
247470_at	GT18	836343	NM_125616
247477_at	AT5G62340	836355	NM_125628
247478_at	AT5G62360	836357	NM_125630
247509_at	HSFB2A	836322	NM_125595
247510_at	AT5G62030	836323	NM_125596
247511_at	AT5G62040	836324	NM_125597
247513_at	AT5G61510	836272	NM_125544
247525_at	TOC1	836259	NM_125531
247532_at	AT5G61560	836277	NM_001203660 /// NM_125549
247549_at	MYB28	836263	NM_125535 /// NM_180910
247550_at	AT5G61370	836258	NM_125530
247554_at	ATEXO70E2	836222	NM_001037039 /// NM_125494
247563_at	PDCB1	836234	NM_125506
247580_at	AT5G61330	836254	NM_125526
247581_at	AT5G61350	836256	NM_125528
247584_at	AT5G60670	836188	NM_125460
247585_at	AT5G60680	836189	NM_125461
247588_at	ATPDIL1-4	836185	NM_001203652 /// NM_125457 /// NM_180903
247627_at	AALP	836158	NM_001037029 /// NM_001085305 /// NM_125429
247641_at	PDX2	836175	NM_125447
247651_at	HTA6	836109	NM_125380
247655_at	RHL41	836103	NM_125374
247668_at	APRR3	836132	NM_001203645 /// NM_001203646 /// NM_125403
247691_at	HSP18.2	836093	NM_125364
247693_at	ATEXO70H7	836094	NM_001037028 /// NM_125365
247696_at	MYB59	836099	NM_125370 /// NM_180894 /// NM_180895
247706_at	AT5G59480	836067	NM_125339 /// NM_180892
247707_at	AT5G59450	836064	NM_125336
247718_at	LTP4	836050	NM_125322
247723_at	HAI1	836040	NM_125312
247727_at	AT5G59490	836068	NM_125340
247734_at	AT5G59400	836059	NM_125331 /// NM_180889
247754_at	AT5G59080	836025	NM_125298
247760_at	AT5G59130	836031	NM_001203639 /// NM_125303
247761_at	TOPP2	836034	NM_001037026 /// NM_125306 /// NM_180887
247771_at	RANBP1	835973	NM_125246
247775_at	PLC5	835983	NM_125256
247776_at	PLC4	835984	NM_001037020 /// NM_125257
247777_at	AT5G58740	835988	NM_125261
247789_at	AT5G58680	835982	NM_125255
247792_at	AT5G58787	835995	NM_001037021 /// NM_125268
247794_at	PLC1	835981	NM_125254
247795_at	AT5G58620	835976	NM_125249
247797_at	AT5G58780	835992	NM_125265
247811_at	ATEXO70B1	835956	NM_125229
247835_at	AT5G57910	835902	NM_125176
247845_at	AT5G58090	835921	NM_125194
247847_at	AT5G58110	835923	NM_125196
247848_at	AT5G58120	835924	NM_125197
247851_at	TIL	835919	NM_125192
247863_at	SKIP1	835901	NM_125175
247864_s_at	ASB1	835900 /// 839085 /// 839089 /// 839095 /// 839099 /// 839103	NM_001198163 /// NM_102313 /// NM_102317 /// NM_102323 /// NM_102327 /// NM_102331 /// NM_125174
247867_at	CIPK21	835868	NM_125144
247880_at	AT5G57780	835886	NM_125161
247900_at	AT5G57290	835834	NM_001125978 /// NM_001125979 /// NM_125111
247913_at	AT5G57510	835855	NM_125132
247918_at	AT5G57610	835865	NM_125142
247921_at	COL5	835872	NM_125149
247933_at	AT5G56980	835800	NM_125080
247935_at	AT5G56940	835796	NM_125076
247937_at	ACA8	835815	NM_125093 /// NM_180869
247940_at	PSD2	835825	NM_125101
247944_at	AT5G57100	835814	NM_125092
247957_at	ABI2	835809	NM_001125976 /// NM_125087
247964_at	PRF3	835761	NM_001125974 /// NM_125043
247968_at	AT2G19750 /// AT4G29390 /// AT5G56670	816494 /// 829060 /// 835768	NM_119084 /// NM_125050 /// NM_127533
247983_at	PFK7	835764	NM_125046
247991_at	ATEXPA14	835731	NM_125015
247999_at	UBC30	835714	NM_124997 /// NM_180867
248001_at	CBL2	835697	NM_124981
248008_at	WRKY2	835726	NM_125010
248027_at	ATKCO1	835657	NM_124945 /// NM_180865
248045_at	HSP81-2	835701	NM_001203624 /// NM_124985
248068_at	AT5G55610	835655	NM_124943 /// NM_203210
248082_at	AT5G55400	835633	NM_124922
248090_at	MAPKKK15	835600	NM_124891
248092_at	SUMO3	835610	NM_124899
248124_at	ATG18F	835562	NM_124854
248134_at	AT5G54860	835577	NM_124868
248138_at	PDC2	835587	NM_124878
248139_at	AT5G54970	835588	NM_124879
248155_at	AHL	835527	NM_124819
248160_at	AT5G54470	835535	NM_124827
248173_at	AT5G54580	835546	NM_124838
248190_at	AT5G54130	835500	NM_001085285 /// NM_001125960 /// NM_001125961
248191_at	AT5G54130	835500	NM_001085285 /// NM_001125960 /// NM_001125961
248193_at	HGO	835494	NM_124787 /// NM_180856
248199_at	AT5G54170	835505	NM_124797
248203_at	MYB49	835511	NM_124803
248215_at	AT5G53680	835449	NM_124747
248218_at	AT5G53710	835452	NM_124750
248222_at	AT5G53570	835439	NM_001161305 /// NM_124737
248236_at	ENODL1	835468	NM_124766
248248_at	SPDS3	835392	NM_001085279 /// NM_001085280 /// NM_001203598 /// NM_124691 /// NM_180847 /// NM_180848
248253_at	CRF3	835410	NM_124708
248258_at	BOB1	835421	NM_124719
248270_at	ORG1	835426	NM_124724 /// NM_180851
248271_at	AT5G53420	835423	NM_001036991 /// NM_001125953 /// NM_124721
248286_at	AT5G52870	835364	NM_124665
248311_at	BETA-OHASE 2	835334	NM_001125948 /// NM_124636
248328_at	AT5G52660	835343	NM_124644 /// NM_180846
248329_at	AT5G52780	835355	NM_124656
248332_at	ATHSP90.1	835341	NM_124642
248335_at	AT5G52450	835321	NM_124624
248336_at	AT5G52420	835318	NM_124621
248337_at	LTI78	835307	NM_124610
248352_at	LTI65	835306	NM_001036984 /// NM_124609
248358_at	CYP715A1	835316	NM_124619
248359_at	AT5G52410	835317	NM_124620 /// NM_203198
248366_at	SCL8	835327	NM_124630
248389_at	CBF4	835274	NM_124578
248392_at	AT5G52050	835280	NM_124584
248410_at	AT5G51570	835231	NM_124536
248416_at	AT5G51630	835237	NM_001203587 /// NM_124542 /// NM_180841
248426_at	AT5G51740	835248	NM_124553
248434_at	AT5G51440	835218	NM_124523
248445_at	AT5G51170	835191	NM_001085274 /// NM_124496
248448_at	AT5G51190	835193	NM_124498
248461_s_at	FUM1	819364 /// 835168	NM_001084606 /// NM_001125940 /// NM_124474 /// NM_130319 /// NM_180835
248473_at	TIM8	835153	NM_124459
248495_at	AT5G50780	835150	NM_124456
248505_at	AT5G50360	835103	NM_124417
248512_at	SIG2	828594 /// 835114	NM_118624 /// NM_124428
248529_at	AT5G50000	835064	NM_124379
248541_at	AT5G50180	835083	NM_124397
248557_at	AFB5	835062	NM_124377
248566_s_at	ATFRO7	835036 /// 835037	NM_124351 /// NM_124352
248581_at	AT5G49900	835053	NM_124368
248582_at	CPHSC70-2EAT SHOCK PROTEIN 70-2	835054	NM_124369
248589_at	PDF3	835011	NM_001036968 /// NM_124328
248592_at	AT5G49280	834988	NM_124305
248607_at	ATCP1	835008	NM_124325
248614_at	AT5G49560	835018	NM_124334
248622_at	BXL1	834996	NM_124313
248657_at	ROF2	834913	NM_124233
248676_at	ATSDI1	834943	NM_124262
248682_at	CB5-D	834939	NM_124258
248706_at	AT5G48530	834909	NM_124229
248721_at	GAUT4	834829	NM_124152
248738_at	AT5G48020	834853	NM_124176
248739_at	GFA2	834854	NM_124177
248744_at	AT5G48250	834878	NM_124200
248749_at	ERF1-1	834839	NM_001036952 /// NM_124162
248759_at	AT5G47610	834811	NM_124134
248762_at	AT5G47455	834795	NM_001161292 /// NM_124118 /// NM_180815 /// NM_180816 /// NM_180817 /// NM_203168 /// NM_203169
248763_at	AT5G47550	834805	NM_124128
248764_at	NF-YB2	834815	NM_124138
248774_at	AT5G47830	834834	NM_124157 /// NM_203173
248787_at	AT5G47420	834789	NM_124113
248794_at	ERF2	834768	NM_124093
248799_at	ERF5	834770	NM_124094
248820_at	AT5G47060	834752	NM_124077
248831_at	AT5G47160	834762	NM_124087
248870_at	AT5G46710	834714	NM_124041
248879_at	DELTA-OAT	834660	NM_123987
248884_at	AT5G46030	834644	NM_123971
248889_at	AT5G46230	834665	NM_123992
248896_at	WRKY8	834678	NM_124005
248910_at	CIPK20	834622	NM_123950
248914_at	AtRABA1c	834614	NM_123942
248943_s_at	AT5G45440 /// AT5G45490	834580 /// 834585	NM_001085249 /// NM_123912 /// NM_123917
248956_at	SUV2	834601	NM_123929
248959_at	AT5G45630	834603	NM_123931
248964_at	CYP707A3	834570	NM_123902 /// NM_180805
249011_at	AT5G44670	834496	NM_123834
249035_at	GLK2	834442	NM_123786
249049_at	TUB4	834459	NM_123801
249063_at	POP1	834434	NM_001036931 /// NM_001085235 /// NM_123778
249071_at	AT5G44050	834428	NM_123772
249073_at	AT5G44020	834425	NM_123769
249076_at	TOM22-V	834420	NM_123764
249117_at	AT-HSFA6A	834406	NM_123751
249122_at	ARD4	834407	NM_123752
249125_at	AT5G43450	834365	NM_123711
249126_at	TOPP6	834356	NM_001036923 /// NM_123704 /// NM_180792
249128_at	AT5G43440	834364	NM_001085231 /// NM_123710
249147_at	AT5G43330	834351	NM_123699
249148_at	AT5G43260	834344	NM_123692
249149_at	ckl8	834350	NM_123698
249156_s_at	AT5G43490 /// AT5G48610	834369 /// 834918	NM_123715 /// NM_124237
249167_at	AT5G42860	834297	NM_123651
249174_at	COR27	834301	NM_001036921 /// NM_123655 /// NM_180790
249192_at	AT5G42470	834254	NM_123612
249197_at	CML37	834244	NM_123603
249204_at	AT5G42570	834264	NM_123621
249208_at	AOS	834273	NM_123629
249216_at	scpl42	834229	NM_123589
249220_at	AT5G42420	834248	NM_001085220 /// NM_123607
249233_at	AT5G42150	834220	NM_123580
249235_at	BG_PPAP	834215	NM_123575 /// NM_203139
249237_at	AT5G42050	834210	NM_123570
249240_at	AT5G42220	834227	NM_123587
249264_s_at	AT5G41740 /// AT5G41750	834177 /// 834178	NM_001161285 /// NM_123539 /// NM_123540 /// NM_180786
249293_at	AT5G41260	834127	NM_123491
249320_at	AT5G40910	834092	NM_123456
249339_at	AT5G41100	834112	NM_123475 /// NM_180781
249377_at	AT5G40690	834069	NM_123434
249393_at	AtRLP54	834015	NM_123381
249411_at	SIP1	834037	NM_123403
249415_at	CDF2	833962	NM_123328 /// NM_180775
249422_at	AtHB23	833972	NM_123338
249456_at	AT5G39410	833937	NM_123303
249482_at	AT5G38980	833890	NM_123260
249483_at	AT5G38895	833881	NM_001203507 /// NM_001203508 /// NM_123251
249522_at	AT5G38700	833860	NM_123231
249527_at	AT5G38710	833862	NM_123232
249542_at	NF-YC12	833794	NM_123174
249551_at	AT5G38220	833804	NM_001036901 /// NM_123183 /// NM_203130
249575_at	AT5G37670	833746	NM_123126
249577_at	AT5G37710	833749	NM_123130
249582_at	CAM1	833756 /// 842959	NM_001161282 /// NM_001161283 /// NM_001198401 /// NM_105312 /// NM_123137
249583_at	TCH2	833755	NM_123136
249606_at	RVE2	833700	NM_123085
249618_at	AT5G37490	833727	NM_123108
249645_at	THI2.2	833659	NM_123049
249677_at	AT5G35970	833589	NM_122988
249701_at	AT5G35460	833509	NM_122937
249712_at	LSP1	833534	NM_122953 /// NM_203123
249719_at	AT5G35735	833550	NM_122964
249741_at	APRR5	832518	NM_122355
249746_at	TIP	832530	NM_122367
249753_at	AT5G24610	832532	NM_122369
249769_at	SIGE	832477	NM_122317
249770_at	WRKY30	832476	NM_122316
249774_at	SQP1	832480	NM_001036858 /// NM_122320
249778_at	AT5G24165	832483	NM_122322
249783_at	SOS3	832494	NM_001203448 /// NM_122333
249795_at	RPS11-BETA	832439	NM_122279
249798_at	AT5G23730	832438	NM_122278
249800_at	MTN3	832431	NM_122271
249815_at	AT5G23900	832455	NM_122295
249823_s_at	AT5G23350 /// AT5G23360	832399 /// 832400	NM_122241 /// NM_122242
249828_at	AT5G23250	832389	NM_001125791 /// NM_122231
249832_at	AT5G23400	832405	NM_122246
249837_at	AT5G23480	832414	NM_122255
249850_at	AT5G23240	832388	NM_122230
249866_at	MAM1	832365	NM_122207
249867_at	IMS2	832366	NM_122208
249888_s_at	AT5G22480 /// AT5G37340	832309 /// 833708	NM_001203500 /// NM_122153 /// NM_123093 /// NM_203127
249889_at	AT5G22540	832315	NM_122159
249904_at	AT5G22700	832333	NM_122176
249910_at	ADT5	832326	NM_122169
249914_at	AT5G22850	832348	NM_122190
249917_at	AT5G22460	832307	NM_122151 /// NM_180724
249932_at	AT5G22390	832300	NM_122144
249944_at	anac089	832289	NM_122134
249971_at	AT5G19110	832031	NM_121916
249974_at	AT5G18780	831996	NM_001203403 /// NM_121883
249975_s_at	AT3G06320 /// AT5G18790	819806 /// 831997	NM_111507 /// NM_121884
249989_at	AT5G18525	2745988	NM_203075
249990_at	AT5G18540	831972	NM_001036822 /// NM_121859
250013_at	AT5G18040	831925	NM_121809
250014_at	TRP1	831666	NM_121804
250016_at	CSD3	831928	NM_001125773 /// NM_121815
250028_at	AT5G18130	831931	NM_121818 /// NM_203067
250036_at	AT5G18340	831952	NM_121839
250053_at	AT5G17850	831653	NM_121791
250061_at	EMB1241	831638	NM_121777 /// NM_180509
250074_at	UGP2	831596	NM_121737 /// NM_180506
250099_at	RVE1	831595	NM_121736
250102_at	LRR1	831521	NM_121665
250103_at	MYB43	831522	NM_121666
250110_at	ENODL17	831387	NM_121539
250119_at	AT5G16470	831508	NM_121652
250127_at	AT5G16380	831499	NM_121643
250149_at	AT5G14700	831322	NM_121474
250158_at	AT5G15190	831371	NM_121523 /// NM_180492
250161_at	AT5G15240	831376	NM_001036809 /// NM_121528
250162_at	FTSH6	831377	NM_001203386 /// NM_121529
250182_at	AT5G14470	831298	NM_121451
250191_at	ATBET9	831277	NM_001203379 /// NM_121431
250194_at	AT5G14550	831306	NM_121459 /// NM_180488
250209_at	AT5G14030	831251	NM_001125749 /// NM_001125750 /// NM_001125751 /// NM_121406
250224_at	AT5G14150	831265	NM_121419
250249_at	AT5G13760	831221	NM_121379
250259_at	PPH	831225	NM_121383 /// NM_180484
250265_at	AT5G12900	831130	NM_121293
250277_at	AT5G12940	831134	NM_121297
250279_at	AT5G13200	831159	NM_121323
250292_at	JAZ10	831162	NM_001161241 /// NM_121325 /// NM_203046 /// NM_203047
250304_at	AT5G12110	831084	NM_121249
250318_at	PYD2	831093	NM_121258
250320_at	NF-YA1	831124	NM_121287 /// NM_180480 /// NM_203044 /// NM_203045
250332_at	AT5G11680	831040	NM_121206
250333_at	TIM17-3	831041	NM_121207
250335_at	AT5G11650	831037	NM_121203
250350_at	AT5G12010	831074	NM_121239
250366_at	AT5G11420	831013	NM_121180
250382_at	AT5G11580	831030	NM_121196
250390_at	AT5G11340	831005	NM_121172
250399_at	AT5G10750	830942	NM_121113
250401_at	AT5G10780	830945	NM_001085099 /// NM_121116
250404_at	AT5G10960	830963	NM_121134
250405_at	UBP22	830946	NM_121117
250407_at	ATCM2	830954	NM_121125
250409_at	AT5G10860	830953	NM_121124
250412_at	ATVAMP713	830984	NM_121153
250413_at	APT5	830985	NM_121154
250415_at	GLR2.5	830991	NM_121159
250424_at	GTE2	830920	NM_121093
250444_at	AT5G10560	830921	NM_121094
250472_at	AT5G10210	830885	NM_121059
250483_at	MES5	830894	NM_121068
250484_at	ASN3	830888	NM_001036787 /// NM_121062
250502_at	MTHSC70-2	830818	NM_120996
250505_at	CESA5	830847	NM_121024
250516_at	AT5G09620	830821	NM_120999
250517_at	scpl35	830722	NM_120909
250522_at	AT5G08500	830749	NM_120935
250527_at	SNRK2.1	830760	NM_120946
250528_at	AT5G08600	830761	NM_001203336 /// NM_120947
250545_at	ATPK3	830712	NM_120899 /// NM_180461
250549_at	AT5G07860	830679	NM_120868
250556_at	DGK1	830686	NM_120874
250624_at	AT5G07330	830624	NM_120815
250648_at	LEA4-5	830565	NM_120759
250649_at	WCRKC1	830558	NM_001036767 /// NM_120752
250665_at	AT5G06980	830589	NM_001203316 /// NM_001203317 /// NM_120780 /// NM_180454
250669_at	PGIP2	830578	NM_120770
250676_at	NHL3	830520	NM_120715
250694_at	HAT14	830560	NM_120754 /// NM_203014
250733_at	2-Cys Prx B	830517	NM_120712
250735_at	AT5G06280	830516	NM_120711 /// NM_203011
250737_at	AT5G06370	830525	NM_120720
250738_at	ASA1	830457	NM_001203302 /// NM_120655
250741_at	AT5G05790	830464	NM_120661
250742_at	AT5G05800	830465	NM_001085067 /// NM_120662
250745_at	PIRL1	830470	NM_120667
250758_at	EIF3G2	830487	NM_120682
250762_at	AT5G05990	830486	NM_120681
250781_at	DREB2A	830424	NM_001036760 /// NM_120623
250784_at	AT5G05480	830431	NM_120630
250796_at	AT5G05300	830412	NM_120612
250821_at	AT5G05190	830401	NM_120601
250828_at	AT5G05250	830407	NM_120607
250833_at	AT5G04540	830333	NM_120536
250843_at	BTR1L	830322	NM_120525 /// NM_180433
250845_at	AT5G04600	830337	NM_120542
250849_at	NAC2	830320	NM_120523
250858_at	AT5G04760	830354	NM_120558
250862_s_at	AT2G04390 /// AT2G05220 /// AT5G04800	814978 /// 815070 /// 830359	NM_001036248 /// NM_001036757 /// NM_001036758 /// NM_120562 /// NM_126472 /// NM_126548 /// NM_180434
250863_at	AT5G04750	830353	NM_001085059 /// NM_120557
250896_at	AT5G03560	831789	NM_001161222 /// NM_120437
250899_at	AT5G03340	831870	NM_120412
250912_at	HD2C	831733	NM_120455
250921_at	AT5G03460	831829	NM_120426
250924_at	AT5G03440	831839	NM_120423 /// NM_202997
250926_at	AT5G03555	831791	NM_120436
250935_at	UBQ3	831899	NM_001036747 /// NM_120402 /// NM_180698
250938_at	AT5G03180	831897	NM_001203283 /// NM_120396
250939_at	iqd2	831696	NM_001161221 /// NM_001203282 /// NM_120382
250944_at	AT5G03380	831854	NM_001036748 /// NM_120417
250955_at	CPUORF47	831909	NM_001085053 /// NM_001125688 /// NM_120397
250956_at	AT5G03210	831903	NM_120399
250971_at	PRR7	831793	NM_120359
250974_at	RHL2	831314	NM_120360
250987_at	AT5G02860	831761	NM_120364
251020_at	NAP9	831709	NM_001203276 /// NM_120305
251022_at	Fes1C	831805	NM_001036745 /// NM_120293
251039_at	AT5G02020	831782	NM_120280 /// NM_180421
251049_at	AT5G02430	831780	NM_120321
251054_at	LECRKA4.1	831722	NM_120232
251059_at	CIPK15	830556	NM_001036743 /// NM_001203274 /// NM_120259
251060_at	ATSR1	831765	NM_120260
251066_at	AT5G01880	831691	NM_120266
251078_at	AT5G01990	830729	NM_120277
251084_at	AT5G01520	831747	NM_120230 /// NM_202992
251091_at	RSR4	831738	NM_120219
251094_at	AT5G01350	830568	NM_120213
251096_at	LECRKA4.2	831700	NM_120233
251109_at	FER1	831720	NM_120238
251130_at	PTR5	831725	NM_120196
251132_at	AT5G01200	831676	NM_120198
251155_at	AT3G63160	825491	NM_116181
251156_at	EDL3	825481	NM_116171
251163_at	BIL4	825506	NM_116196
251166_at	AT-HSFA7B	825510	NM_116200
251179_at	AT3G63460	825521	NM_001203242 /// NM_116211 /// NM_180693
251182_at	ATERDJ3B	825434	NM_116125
251190_at	ATL5	825443	NM_116134
251207_at	AT3G63050	825480	NM_116170
251217_at	AT3G62560	825430	NM_116121
251221_at	AT3G62550	825429	NM_116120
251227_at	ATMRP10	825444	NM_116135
251241_s_at	AT3G62460 /// AT3G62530	825420 /// 825427	NM_116111 /// NM_116118
251246_at	IAA30	825383	NM_116075
251259_at	AT3G62260	825399	NM_116091 /// NM_180406
251269_at	AT3G62360	825409	NM_116101
251272_at	ATHB-12	825362	NM_116054
251279_at	AT3G61800	825353	NM_116045
251282_at	CRF6	825336	NM_116028
251296_at	AT3G62010	825374	NM_001203229 /// NM_116066
251323_at	AT3G61580	825331	NM_116023
251336_at	BAP1	825291	NM_001203221 /// NM_115983
251346_at	AT3G60980	825270	NM_115962
251355_at	AT3G61100	825282	NM_115974
251367_at	SKIP4	825307	NM_115999
251371_at	EDA14	825207	NM_115900
251372_at	AT3G60520	825223	NM_115916
251391_at	AT3G60910	825262	NM_115955
251395_at	FLA8	819155	NM_130109
251425_at	AT3G60210	825191	NM_115884
251432_at	AT3G59820	825151	NM_001035820 /// NM_115844
251454_at	AT3G60080	825178	NM_115871
251456_at	BGLU27	825182	NM_115875
251467_at	AT3G59470	825116	NM_001203207 /// NM_115809
251469_at	LAP3	825122	NM_115815 /// NM_202733
251483_at	AT3G59650	825134	NM_001203208 /// NM_115827
251497_at	PIL6	825075	NM_001035812 /// NM_001035813 /// NM_115768 /// NM_180690
251505_at	CPuORF18	825074 /// 6241064	NM_001125385 /// NM_115767
251507_at	AT3G59080	825077	NM_001035814 /// NM_115770
251522_at	AT3G59430	825112	NM_001035817 /// NM_115805 /// NM_202732
251524_at	IPMI1	825068	NM_115761
251525_at	AT3G59000	825069	NM_001035810 /// NM_115762
251537_at	AT3G58470	825016	NM_115709
251542_at	AT3G58760	825045	NM_115738
251552_at	AT3G58700 /// AT5G45775 /// RPL16B	825039 /// 827607 /// 834617	NM_115732 /// NM_117989 /// NM_123945 /// NM_180806
251558_at	AT3G57810	824950	NM_001084838 /// NM_115643 /// NM_180385
251563_at	AT3G57880	824957	NM_115650
251579_at	BS14A	824986	NM_115679
251644_at	AT3G57540	824921	NM_115614
251661_at	SIP2;1	824862	NM_001203184 /// NM_115554
251668_at	AT3G57010	824868	NM_115560
251704_at	AT3G56360	824803	NM_115494
251707_at	HIT3	824816	NM_115507
251722_at	AT3G56200	824786	NM_115478
251724_at	AT3G56250	824791	NM_115483
251727_at	AT3G56290	824796	NM_115487
251735_at	ATFER3	824775	NM_115467
251752_at	PROT2	824740	NM_115432 /// NM_202715
251753_at	AT3G55760	824742	NM_001203169 /// NM_115434 /// NM_180377
251759_at	ATDFD	824729	NM_115421 /// NM_180686 /// NM_180687
251769_at	CCR3	824761	NM_115453
251773_at	AT3G55960	824762	NM_115454
251775_s_at	P5CS1	818566 /// 824727	NM_001125374 /// NM_001202785 /// NM_001202786 /// NM_115419 /// NM_129539 /// NM_201912
251793_at	AT3G55580	824723	NM_115415
251815_at	CXIP1	824655	NM_115347
251824_at	AT3G55090	824675	NM_115367
251859_at	AT3G54680	824633	NM_115325
251869_at	AT3G54500	824615	NM_001203159 /// NM_001203160 /// NM_115307 /// NM_202703
251890_at	SCR	824589	NM_115282
251899_at	AT3G54400	824606	NM_115300
251910_at	AT3G53810	824548	NM_115241
251919_at	Fes1B	824547	NM_115240
251927_at	AT3G53990	824566	NM_115259 /// NM_202698
251937_at	AT3G53400 /// CPuORF46	824508 /// 6241181	NM_001125361 /// NM_115200
251940_at	AT3G53450	824513	NM_115205
251943_at	RSZ32	824518	NM_115210 /// NM_180684
251950_at	AT3G53600	824528	NM_115220
251961_at	AtPPa4	824530	NM_115222
251971_at	UGT73C7	824482	NM_115176
251973_at	AT3G53180	824484	NM_115178
251975_at	AT3G53230	824489	NM_115183
251984_at	PAL2	824493	NM_115186
251997_at	STV1	824468	NM_115162
252009_at	AT3G52800	824446	NM_115140
252010_at	AT3G52740	824440	NM_115134
252014_at	AT3G52870	824453	NM_115147
252037_at	CAM9	824355	NM_115051
252064_at	AT3G51520	824315	NM_115011
252065_at	AT3G51610	824324	NM_115020
252073_at	AT3G51750	824338	NM_001203128 /// NM_115034 /// NM_202683
252081_at	HSFA7A	824354	NM_115050
252086_at	AT3G52030	824366	NM_001203134 /// NM_115062
252092_at	SSL4	824305	NM_115001
252095_at	AT3G51000	824264	NM_114960
252097_at	AT3G51090	824273	NM_114969
252102_at	LTI30	824261	NM_114957
252131_at	BCS1	824257	NM_114953
252154_at	AT3G50880	824252	NM_114948
252166_at	SNRK2.2	824214	NM_001203118 /// NM_114910
252175_at	AtIDD2	824234	NM_114930
252179_at	GATL2	824240	NM_114936
252193_at	MYB77	824168	NM_114866
252212_at	MAPKKK20	824193	NM_114891
252213_at	AT3G50210	824183	NM_001035757 /// NM_114881 /// NM_202678
252214_at	CEJ1	824188	NM_114886
252239_at	AT3G49990	824161	NM_114859
252255_at	AT3G49220	824083	NM_114781
252261_at	RDR6	824112	NM_114810
252264_at	AT3G49590	824121	NM_001203114 /// NM_114819 /// NM_180342
252265_at	DIN11	824124	NM_114822
252269_at	LSU1	824120	NM_001203113 /// NM_114818
252278_at	anac062	824115	NM_114813
252295_at	AT3G49100	824071	NM_114769
252296_at	AT3G48970	824058	NM_114756
252300_at	AT3G49160	824077	NM_114775
252321_at	AT3G48510	824010	NM_114709
252348_at	AT3G48140	823969	NM_114683
252365_at	AT3G48350	823993	NM_114696
252368_at	CYP94B3	824011	NM_114710
252371_at	AT3G48070	823962	NM_001035751 /// NM_114676
252374_at	ARR5	823965	NM_114679
252377_at	AT3G47960	823951	NM_114665
252391_at	CHL	823942	NM_114656
252413_at	AT3G47370	823891	NM_001035749 /// NM_114605 /// NM_180334
252414_at	PS3	823896	NM_114610
252415_at	ASN1	823888	NM_114602 /// NM_180332 /// NM_180333
252422_at	AT3G47550	823909	NM_114623 /// NM_180336 /// NM_180337 /// NM_202667
252429_at	CDF3	823904	NM_114618
252442_at	DUT1	823847	NM_114561
252464_at	AT3G47160	823869	NM_001203096 /// NM_114583
252467_at	AT3G47080	823861	NM_114575
252468_at	PHS2	823850	NM_114564
252470_at	AT3G46930	823846	NM_114560
252474_at	AT3G46620	823815	NM_114529
252475_s_at	PCL1	823817 /// 836076	NM_001035746 /// NM_001203093 /// NM_114531 /// NM_125349
252478_at	AT3G46540	823807	NM_114521
252479_at	TIM9	823809	NM_114523
252512_at	HERK1	823774	NM_114497
252513_at	AT3G46220	823767	NM_001203091 /// NM_001203092 /// NM_114491
252515_at	HSP17.4	823768	NM_114492
252525_at	AT3G46450	823795	NM_114512 /// NM_202661
252527_at	UXS5	823794	NM_001035743 /// NM_114511
252528_at	UBC13	823796	NM_114513
252557_at	ATEXLA3	823739	NM_001035738 /// NM_114465
252563_at	ATEXLA1	823740	NM_114466
252615_at	AT3G45230	823659	NM_114392
252625_at	HDA3	823605	NM_001203083 /// NM_114344
252643_at	AT3G44590	823584	NM_114327 /// NM_202655
252648_at	AT3G44630	823589	NM_114331 /// NM_180323 /// NM_180324
252652_at	ADT4	823601	NM_114340
252670_at	ATJ3	823531	NM_114279 /// NM_180322
252679_at	AT3G44260	823551	NM_114294
252693_s_at	AT3G43980 /// AT3G44010 /// AT4G33865	823515 /// 823518 /// 829529	NM_114266 /// NM_114269 /// NM_119544
252712_at	ATGSTU27	823491	NM_114248
252713_at	CAM7	823492	NM_114249
252743_at	ATMIN7	823405	NM_001203077 /// NM_114198
252745_at	AT3G43230	823398	NM_114191
252849_at	AT4G40030 /// AT4G40040 /// AT5G10980	830164 /// 830165 /// 830965	NM_001036739 /// NM_001085047 /// NM_001085048 /// NM_120167 /// NM_121136 /// NM_179198
252850_at	AT4G39880	830147	NM_120151
252852_at	AT4G39900	830149	NM_120153
252855_at	AGT2	830120	NM_120126
252870_at	AKN2	830153	NM_120157
252880_at	AT4G39730	830128	NM_120134
252883_at	AT4G39520	830106	NM_120112
252885_at	GR-RBP8	830082	NM_120087 /// NM_179192 /// NM_179193 /// NM_179194
252888_at	APL3	830076	NM_120081
252908_at	AT4G39670	830121	NM_120127
252915_at	AT4G38810	830036	NM_120041 /// NM_179188
252917_at	AT4G38960	830051	NM_001036734 /// NM_001204029 /// NM_120056
252927_at	RD19	830064	NM_120069
252941_at	AT4G39280	830084	NM_001204035 /// NM_120089
252942_at	AT4G39300	830086	NM_120091 /// NM_179195
252946_at	AT4G39235	830079	NM_120084
252954_at	AT4G38660	830022	NM_001036732 /// NM_120027
252956_at	ATFP6	830015	NM_120019
252965_at	AT4G38860	830041	NM_120046
252972_at	AT4G38840	830039	NM_120044
252985_at	AT4G38350	829992	NM_001204024 /// NM_119997
252989_at	sks9	829999	NM_120004
252992_at	AT4G38520	830009	NM_120013 /// NM_202979
253001_at	AT4G38490	830005	NM_120010
253006_at	AT4G38250	829982	NM_119987
253007_at	AT4G38090	829965	NM_001125663 /// NM_001204018 /// NM_119970 /// NM_179184
253022_at	AT4G38060	829962	NM_119967 /// NM_202973
253038_at	HAT22	829935	NM_119941
253039_at	SQE3	829932	NM_119938
253046_at	CYP81D8	829891	NM_119900
253058_at	AT4G37660	829920	NM_119929
253059_s_at	HHP5	829922 /// 829989	NM_001204017 /// NM_119931 /// NM_119994
253060_at	AT4G37710	829927	NM_119933
253066_at	ACS8	829933	NM_119939
253067_at	MYB87	829934	NM_119940
253070_at	AT4G37850	829941	NM_119946
253078_at	AT4G36180	829775	NM_119785
253097_at	CYP81D5	829887	NM_119896
253103_at	AT4G36110	829768	NM_119778
253120_at	PLDDELTA	829733	NM_119745 /// NM_179170 /// NM_179171
253129_at	CSDP1	829758	NM_119769
253140_at	RHA3B	829700	NM_119713
253152_at	AT4G35690	829721	NM_119734
253161_at	SEN1	829730	NM_001085027 /// NM_001085028 /// NM_119743
253174_at	CAT2	829661	NM_001036714 /// NM_119675
253188_at	TMT2	829684	NM_001160815 /// NM_001203993 /// NM_001203994 /// NM_119696 /// NM_179234
253202_at	AT4G34555	829607	NM_119621
253203_at	ADC2	829623	NM_119637 /// NM_202955
253205_at	ATCAP1	829600	NM_119614
253220_s_at	AT4G34920 /// AT4G34930	829644 /// 829645	NM_119658 /// NM_119659
253228_at	AT4G34630	829615	NM_119629
253235_at	HDR	829585	NM_119600
253247_at	BLH6	829613	NM_001125644 /// NM_119627
253251_at	AT4G34730	829625	NM_119639
253252_at	ATASE2	829626	NM_119640
253255_at	AT4G34760	829628	NM_119642
253259_at	RRTF1	829591	NM_119606
253263_at	ABF3	829547	NM_001036708 /// NM_119562 /// NM_179159
253264_at	OST1	829541	NM_001125639 /// NM_119556
253273_at	AT4G34180	829566	NM_119581
253274_at	EDA9	829568	NM_119583
253276_at	CCoAOMT1	829551	NM_119566 /// NM_179160
253284_at	AT4G34150	829563	NM_119578
253292_at	AT4G33985	829545	NM_119560
253293_at	AT4G33905	829534	NM_119549
253302_at	AT4G33660	829507	NM_119522
253305_at	AT4G33666	829508	NM_119524
253307_at	AT4G33670	829509	NM_119525
253316_s_at	AT4G33930 /// AT4G34300	829538 /// 829580	NM_119553 /// NM_119595
253322_at	AT4G33980	829544	NM_001203978 /// NM_119559
253323_at	AT4G33920	829536	NM_119551
253324_at	AT4G33940	829539	NM_119554
253331_at	AT4G33490	829486	NM_001203976 /// NM_119503
253334_at	FLDH	829473	NM_001125637 /// NM_001203973 /// NM_119490
253344_at	AT4G33550	829494	NM_001085019 /// NM_119510
253349_at	---	---	---
253351_at	AT4G33700	829512	NM_119528
253357_at	AT4G33400	829477	NM_119494
253371_at	FAB1A	829460	NM_001085015 /// NM_001203970 /// NM_119478
253385_at	AT4G32930	829430	NM_001203966 /// NM_119447
253391_at	AT4G32590	829394	NM_001036695 /// NM_119411 /// NM_202934 /// NM_202935
253394_at	VTE1	829413	NM_119430
253407_at	AT4G32920	829429	NM_001203964 /// NM_001203965 /// NM_119446
253412_at	CBL10	829437	NM_001125633 /// NM_119454 /// NM_179154
253416_at	AT4G33070	829444	NM_119461
253421_at	AT4G32340	829368	NM_119386
253424_at	AT4G32330	829367	NM_001125622 /// NM_119385 /// NM_202930
253425_at	AT4G32190	829352	NM_119371
253435_at	SHS1	829375	NM_119392
253445_at	AT4G32605	5008179	NM_001085012
253455_at	AT4G32020	829333	NM_119354
253475_at	AT4G32290	829363	NM_119382
253485_at	WRKY18	829308	NM_001036689 /// NM_119329
253487_at	RPS6	829298	NM_001085006 /// NM_119319
253489_at	MGD1	829306	NM_119327 /// NM_179151
253496_at	ATGPX7	829316	NM_119337
253516_at	AT4G31360	829263	NM_119285
253534_at	CYP83B1	829277	NM_119299
253579_at	BRS1	829184	NM_119207
253580_at	AT4G30400	829163	NM_119186
253581_at	AT4G30660	829189	NM_001160806 /// NM_119212
253582_at	AT4G30670	829190	NM_119213
253594_at	AT4G30820	829205	NM_001085003 /// NM_119228 /// NM_179145
253595_at	AT4G30830	829207	NM_119230
253614_at	AT4G30350	829158	NM_119181
253627_at	AT4G30650	829188	NM_119211
253629_at	AT4G30450	829168	NM_119191
253630_at	AT4G30490	829172	NM_119195
253637_at	AT4G30390	829162	NM_119185
253643_at	AT4G29780	829100	NM_119124
253667_at	AT4G30170	829140	NM_119163
253689_at	AT4G29770	829099	NM_001160805 /// NM_119123
253692_at	ATPAO5	829093	NM_119117
253695_at	PRMT11	829072	NM_119096
253701_at	AT4G29890	829111	NM_119135
253710_at	anac075	829044	NM_119067
253712_at	DER1	829054	NM_119078
253717_at	AT4G29440	829065	NM_001036671 /// NM_119089
253722_at	AT4G29190	829040	NM_119063
253726_at	rps15ae	829064	NM_119088
253728_at	AT4G29410	829062	NM_001085001 /// NM_119086
253729_at	AT4G29360	829057	NM_119081 /// NM_179225
253730_at	AT4G29480	829069	NM_119093
253751_at	AT4G29070	829028	NM_001036667 /// NM_119051
253759_at	AIM1	829022	NM_119045
253778_at	AT4G28480	828965	NM_001084989 /// NM_118990
253794_at	YUC8	828993	NM_119016
253796_at	AT4G28460	828963	NM_118988
253808_at	AT4G28300	828945	NM_118970 /// NM_202901
253809_at	AT4G28320	828947	NM_118972
253811_at	ULT1	828934	NM_001203928 /// NM_118959
253813_at	AT4G28150	828930	NM_118955 /// NM_179132
253814_at	AT4G28290	828944	NM_118969
253818_at	AT4G28330	828948	NM_118973
253824_at	MTM1	828907	NM_118932
253827_at	AT4G28085	828924	NM_001036661 /// NM_118948
253834_at	TAP38	828893	NM_118918 /// NM_179128 /// NM_179129
253835_at	BGLU9	828895	NM_118920
253836_at	AT4G27840	828897	NM_118922
253841_at	BGLU10	828896	NM_118921
253851_at	AtMYB41	828927	NM_118951
253856_at	AT4G28100	828926	NM_118950
253861_at	AT4G27680	828882	NM_118907
253871_at	PORB	828853	NM_001036654 /// NM_118879
253872_at	RD26	828849	NM_001084983 /// NM_118875 /// NM_179126
253875_at	ENODL2	828861	NM_118887
253879_s_at	AT4G27560 /// AT4G27570	828865 /// 828866	NM_118891 /// NM_118892
253884_at	HSP21	828881	NM_118906
253891_at	AT4G27720	828886	NM_118911
253898_s_at	TSB2	828815 /// 835571	NM_118841 /// NM_124862
253900_at	AT4G27130	828821	NM_118847
253919_at	AT4G27350	828843	NM_118869
253949_at	AR192	828785	NM_118812
253972_at	CPSUFE	828756	NM_118783
253981_at	AT4G26670	828774	NM_118801
253994_at	ABI1	828714	NM_118741
253997_at	RPS2	828715	NM_118742
253999_at	ACS7	828726	NM_118753
254011_at	AT4G26370	828743	NM_118770 /// NM_202893
254012_at	AT4G26230	828729	NM_118756
254029_at	AT4G25870	828693	NM_118720
254035_at	PSD3	828703	NM_118730
254049_at	AT4G25740	828679	NM_001036641 /// NM_118706
254058_at	AT4G25210	828624	NM_118653
254059_at	ATHSP23.6-MITO	828623	NM_118652
254063_at	AT4G25390	828642	NM_118671 /// NM_179111
254066_at	DREB1A	828652	NM_118680
254073_at	RSP35	828654	NM_001084978 /// NM_001203908 /// NM_118682 /// NM_202887
254074_at	CBF1	828653	NM_118681
254075_at	CBF2	828651	NM_118679
254076_at	FKBP53	828637	NM_001203907 /// NM_118666
254077_at	DTX35	828669	NM_001203909 /// NM_118696
254078_at	AT4G25710	828676	NM_001203911 /// NM_118703
254080_at	FIB2	828668	NM_118695
254081_at	AT4G25660	828671	NM_118698
254085_at	HVA22D	828598	NM_001125576 /// NM_001203901 /// NM_118628
254099_at	PMSR4	828616	NM_118645
254120_at	DIC2	828559	NM_118590
254125_at	TAR2	828569	NM_118600 /// NM_202879
254131_at	AFC2	828576	NM_118607 /// NM_202881
254141_at	PGI1	828564	NM_001084975 /// NM_118595
254144_at	AT4G24690	828571	NM_118602
254148_at	cpHsc70-1	828531	NM_118561
254158_at	AT4G24380	828540	NM_001036630 /// NM_118571
254160_at	SLY1	828522	NM_118554
254166_at	SHD	828520	NM_118552 /// NM_202877
254178_at	AT4G23880	828487	NM_118519
254188_at	UGE2	822483 /// 828492	NM_113773 /// NM_118524
254211_at	SGT1A	828457	NM_001036627 /// NM_118488 /// NM_179098
254227_at	BTI1	828463	NM_118494
254231_at	WRKY53	828481	NM_118512
254235_at	CRF2	828475	NM_118506 /// NM_202870
254241_at	CRK11	828418	NM_118448
254250_at	CRK21	828428	NM_118458 /// NM_179219
254263_at	AT4G23493	828448	NM_118479
254269_at	AT4G23050	828404	NM_118434 /// NM_179093
254270_at	GSH1	828409	NM_001036624 /// NM_001203879 /// NM_118439
254275_at	AtHip1	828363	NM_118393
254276_at	AT4G22820	828381	NM_118411 /// NM_202865
254277_at	MYB85	828364	NM_118394
254278_at	AT4G22740	828370	NM_118400 /// NM_179090
254304_at	MRB1	828322	NM_118353
254321_at	CPuORF27	828355 /// 6240752	NM_001125559 /// NM_118385
254326_at	AT4G22610	828357	NM_118387
254328_at	APT3	828353	NM_118383
254329_at	ORP2A	828349	NM_001036621 /// NM_001203871 /// NM_118380 /// NM_202863
254358_at	AT4G22310	828326	NM_118357
254360_at	CDS2	828329	NM_001036620 /// NM_118360 /// NM_202862
254361_at	AT4G22212	828313	NM_118344
254378_at	DER2.1	828269	NM_118301
254389_s_at	AT4G21903 /// AT4G21910	828280 /// 6241480	NM_001125553 /// NM_001203863 /// NM_001203864 /// NM_118312 /// NM_202858 /// NM_202859
254403_at	AT4G21323	827881	NM_118251
254408_at	B120	827891	NM_118259
254413_at	ATMYB102	826916	NM_118264
254414_at	HSA32	827880	NM_118250
254432_at	AT4G20830	827831	NM_118201 /// NM_202851
254444_at	AT4G20960	827843	NM_118214
254446_at	TUB9	827837	NM_118207
254466_at	AT4G20430	827791	NM_001203852 /// NM_118162
254475_at	smB	827792	NM_001036605 /// NM_001160786 /// NM_118163 /// NM_179083
254490_at	AT4G20320	827780	NM_001084942 /// NM_118151
254520_at	KUP9	827740	NM_001203846 /// NM_118114
254533_at	AT4G19670	827711	NM_001084940 /// NM_118087
254561_at	AT4G19160	827654	NM_118035 /// NM_202843 /// NM_202844
254562_at	CYP707A1	827663	NM_118043 /// NM_202845
254580_at	AT4G19390	827680	NM_118059
254592_at	HSF A4A	827622	NM_118004
254596_at	AT4G18975	827633	NM_001036590 /// NM_001125537 /// NM_001203839 /// NM_118015
254628_at	AT4G18593	827592	NM_117974
254636_at	CIPK12	827604	NM_117986
254645_at	AT4G18520	827584	NM_117966
254651_at	KCO6	827541	NM_117926
254656_at	AT4G18070	827532	NM_001036582 /// NM_001036583 /// NM_117917 /// NM_179074
254659_at	SS4	827550	NM_117934
254667_at	AT4G18280	827554	NM_117938
254685_at	AT4G13790	827013	NM_117453
254687_at	CYP83A1	827011	NM_117451
254705_at	PYR1	827510	NM_117896
254711_at	AT4G18060	827531	NM_117916
254714_at	AtMYB79	826980	NM_117422
254721_at	SMAP1	826984	NM_117426
254727_at	PTAC5	827001	NM_117441
254740_s_at	SHM4	827024 /// 827027	NM_117463 /// NM_117467
254742_at	IIL1	826975	NM_117417
254764_at	NYC1	826942	NM_001203787 /// NM_117396
254778_at	AT4G12750	826887	NM_117344
254806_at	AT4G12430 /// CPuORF26	826855 /// 6241129	NM_001125499 /// NM_117313
254814_at	AT4G12340	826843	NM_117304
254823_at	AT4G12580	826871	NM_001160752 /// NM_117328
254831_at	AT4G12600	826873	NM_001203776 /// NM_117330
254839_at	AT4G12400	826849	NM_001036543 /// NM_117310
254848_at	PGRL1B	826803	NM_001203773 /// NM_117266
254850_at	AT4G12000	826807	NM_117270
254860_at	SMO1-1	826819	NM_117281
254862_at	BAT5	826811	NM_117273 /// NM_202809
254869_at	AT4G11890	826796	NM_001125494 /// NM_117259 /// NM_179031 /// NM_202807
254874_at	AT4G11570	826761	NM_117226 /// NM_179028
254878_at	AT-HSFB2B	826771	NM_117235
254890_at	ATGPX6	826765	NM_117229
254891_at	SAY1	826779	NM_117243
254892_at	AT4G11800	826786	NM_117249
254897_at	CRK31	826752	NM_117218
254898_at	CRK32	826753	NM_117219
254914_at	AT4G11290	826731	NM_117200
254917_at	AT4G11350	826737	NM_001036540 /// NM_117206
254920_at	BTI2	826724	NM_117193
254922_at	RHA1A	826739	NM_117208
254924_at	ATMPK5	826735	NM_117204
254926_at	ACS6	826730	NM_117199
254952_at	UGE5	826695 /// 826696	NM_001203770 /// NM_117165 /// NM_117166
254966_at	SPA2	826712	NM_117181
255011_at	CYTC-2	826595	NM_117072
255017_at	CNX7	826601	NM_001084897 /// NM_117078 /// NM_179023
255021_at	AT4G10330	826625	NM_117101
255048_at	GASA3	826545	NM_117028
255070_at	ISA3	826481	NM_116971
255077_at	AT4G09150	826496	NM_001203764 /// NM_116984
255155_at	AT4G08230	826373	NM_001203759 /// NM_116892
255221_at	AT4G05150	825863	NM_116754
255232_at	AGD13	825881	NM_116772
255240_at	IBR1	825905	NM_116791
255250_at	AtMYB74	825855	NM_116749
255257_at	UBQ11	825847 /// 828148	NM_001036508 /// NM_001125450 /// NM_001125464 /// NM_001203752 /// NM_116523 /// NM_116744 /// NM_178960 /// NM_178961
255259_at	NDB2	825844	NM_001203749 /// NM_116741
255284_at	APR1	825793	NM_116699
255298_at	ATMSRB6	825821	NM_116722
255331_at	AT4G04330	825753	NM_116671
255332_at	AT4G04340	825754	NM_116672 /// NM_178965 /// NM_178966
255340_at	CRK36	825779	NM_116687
255348_at	AT4G03820	825687	NM_116620 /// NM_202778
255412_at	ABP1	828120	NM_116532
255431_at	AT4G03120	828071	NM_116546
255446_at	AT4G02750	828187	NM_116509
255455_at	AT4G02930	828134	NM_116527
255456_at	AT4G02920	828139	NM_116526 /// NM_178962
255462_at	AT4G02940	828132	NM_116528
255469_at	AT4G03030	828110	NM_116537
255472_at	AT4G02430	828027	NM_116476 /// NM_179206
255477_at	AT4G02370	828057	NM_116470
255485_at	AT4G02550	827910	NM_001036497 /// NM_001203730 /// NM_116489 /// NM_178958
255507_at	MOS6	827472	NM_116447
255520_at	AT4G02230	828099	NM_116456
255521_at	SUS3	828081	NM_116461
255527_at	AT4G02360	827767	NM_116469
255543_at	AT4G01870	828228	NM_116417
255558_at	GLB1	828213	NM_116421
255559_at	AT4G02010	827234	NM_116432
255585_at	anac069	828144	NM_001084875 /// NM_116385
255590_at	AT4G01610	826792	NM_116392 /// NM_178950
255602_at	PYL7	827923	NM_116332
255605_at	AT4G01090	827898	NM_116339
255607_at	AT4G01130	828207	NM_116343
255614_at	AT4G01280	827903	NM_001036491 /// NM_116358
255651_at	AT4G00940	827952	NM_116321
255679_at	AT4G00520	827955	NM_001084871 /// NM_001125433
255694_at	UNE10	828175	NM_116222
255703_at	AT4G00040	828224	NM_116221
255723_at	AFP3	822619	NM_001035717 /// NM_001084753 /// NM_113878
255733_at	AT1G25400	839126	NM_001198166 /// NM_102351
255737_at	AT1G25420	839128	NM_102353 /// NM_202181 /// NM_202182
255749_at	STRS1	840087	NM_102933
255753_at	MYB51	838438	NM_101715
255767_at	AT1G16740	838245	NM_101535
255773_at	SOT17	838440	NM_101717
255778_at	PSP	838445	NM_202129
255785_at	APS2	838580	NM_101847
255786_at	ATCLH1	838554	NM_101823
255787_at	AT2G33590	817925	NM_128919
255789_at	AT1G04480 /// AT2G33370 /// emb2171	817900 /// 819595 /// 839511	NM_001202876 /// NM_100327 /// NM_111311 /// NM_128897
255794_at	ANAC041	817913	NM_001124963 /// NM_128908
255811_at	ATHSP22.0	826616	NM_117093
255824_at	AT2G40530	818648	NM_129615
255844_at	AT2G33580	817923	NM_128918
255856_at	AT1G66940	843012	NM_001036167 /// NM_105365 /// NM_202368
255858_at	ZFP6	843022	NM_105372
255879_at	AT1G67000	843018	NM_105370
255884_at	AT1G20310	838619	NM_101882
255891_at	EGY3	838366	NM_101650
255902_at	BTF3	838367	NM_101651
255908_s_at	AT1G18000 /// AT1G18010	838380 /// 838381	NM_101662 /// NM_101663
255926_at	AT1G22190	838824	NM_102069
255931_at	AtPP2-A12	837826	NM_101141
255937_at	DDF1	837817	NM_101131
255967_at	PAPP2C	838835	NM_001198133 /// NM_102079 /// NM_202154
255968_at	AT1G22270	838833	NM_102077
256009_at	AT1G19210	838504	NM_101779
256017_at	JAZ1	838501	NM_101776 /// NM_202133
256020_at	HEMA1	842198	NM_104609
256021_at	ZW9	842196	NM_104607
256022_at	AAP1	842205	NM_104616
256049_at	AT1G07010	837211	NM_001123768 /// NM_001160844 /// NM_100574
256057_at	NDA1	837229	NM_100592
256060_at	AT1G07050	837216	NM_100579
256062_at	LSH6	837220	NM_100583
256067_at	AT1G07170 /// AT2G30000	817551 /// 837228	NM_001084004 /// NM_001197999 /// NM_100591 /// NM_128555
256068_at	ATE1	837930	NM_101238
256069_at	AFP2	837934	NM_101242
256070_at	AT1G13730	837933	NM_101241
256074_at	AT1G18260	838406	NM_101684
256091_at	HMGB2	838658	NM_001035997 /// NM_001084100 /// NM_101920
256092_at	HMGB3	838659	NM_001035998 /// NM_001084101 /// NM_101921
256112_at	ATRABA1B	838263	NM_101553
256114_at	AT1G16850	838256	NM_101546
256131_at	AtbZIP58	837921	NM_101230
256134_at	AAPT1	837917	NM_101226 /// NM_202088
256136_s_at	AT1G48720	841294	NM_103767
256140_at	AT1G48650	841287	NM_001160939 /// NM_103761
256143_at	AT1G48830	841305	NM_103777 /// NM_179455
256149_at	AtIDD7	841954	NM_104384
256156_at	ATPLC2	819999	NM_001035583 /// NM_001161124 /// NM_111686
256185_at	ADOF1	841595	NM_104048
256186_at	4CL1	841593	NM_001084228 /// NM_104046 /// NM_179462
256193_at	AT1G30200	839900	NM_102759 /// NM_202211
256209_at	ETFALPHA	841516	NM_103974
256221_at	AT1G56300	842083	NM_104509
256234_at	AT3G12370	820415	NM_112072
256235_at	ATCYSB	820428	NM_112084 /// NM_180239
256245_at	HSP70	820438	NM_112093
256266_at	AT3G12320	820411	NM_112067
256268_at	RBR1	820408	NM_001202939 /// NM_112064
256299_at	ATEXPA1	843288	NM_001124101 /// NM_001198428 /// NM_105622 /// NM_179537 /// NM_179538
256306_at	AT1G30370	839917	NM_102774
256310_at	ERD4	839916	NM_102773
256324_at	AT1G66760	842994	NM_105347 /// NM_179523
256328_at	AT3G02360	821163	NM_111103 /// NM_180171
256356_s_at	AT1G66500 /// AT5G43620	834382 /// 842968	NM_105321 /// NM_123728
256363_at	AT1G66510	842969	NM_105322 /// NM_179519 /// NM_179520
256378_at	AT1G66830	843001	NM_105354
256421_at	AT1G33500	840244	NM_103075
256430_at	DREB2B	820273	NM_111939
256443_at	AZG1	820267	NM_111933
256455_at	AT1G75190	843856	NM_001084355 /// NM_106175
256456_at	AT1G75180	843855	NM_106174 /// NM_179558 /// NM_202417
256464_at	AT1G32560	840150	NM_102991
256466_at	AT1G32580	840152	NM_102993
256504_at	AT1G75210	843858	NM_106177
256518_at	AT1G66080	842922	NM_105279
256543_at	AT1G42480	840852	NM_001123953 /// NM_001160925 /// NM_103436
256548_at	AT3G14770	820705	NM_112338
256567_at	AT3G19553	821492	NM_112845
256603_at	AT3G28270	822453	NM_113746 /// NM_180313
256623_at	ATM1	821534	NM_001161156 /// NM_112886
256633_at	GATL10	822462	NM_113753
256649_at	SCL30A	820559	NM_112203
256663_at	AT3G12050	820379	NM_112039 /// NM_180235
256676_at	SEX4	824383	NM_001035765 /// NM_115078
256706_at	AT3G30300	822730	NM_113929
256715_at	MEE18	817970	NM_001202741 /// NM_128960 /// NM_201866
256734_at	RIK	822600	NM_113865
256746_at	AT3G29320	822590	NM_113857
256751_at	CLC-B	822336	NM_113631
256756_at	AT3G25610	822148	NM_113459
256762_at	IDL1	822153	NM_113464
256763_at	COBL8	820941	NM_112562
256765_at	POP2	821784	NM_001203018 /// NM_113117
256769_at	AT3G13690	820578	NM_112219
256772_at	BGAL1	820584	NM_112225
256774_at	AT3G13760	820585	NM_112226
256789_at	AT3G13672	820573	NM_112215 /// NM_202577
256793_at	AT3G22160	821780	NM_113113
256818_at	AT3G21420	821696	NM_113037
256819_at	AT3G21390	821693	NM_113034
256839_at	CML11	821865	NM_113193
256861_at	BAM1	821975	NM_113297
256865_at	GAE6	821965	NM_113287
256891_at	AT3G19030	821436	NM_112789
256905_at	HSP60	821983	NM_113304
256908_at	AT3G24040	821989	NM_113309
256911_at	AT3G24090	821995	NM_113314
256916_at	GATA1	821990	NM_113310
256934_at	AT3G22530	821824	NM_113152
256936_at	PDF2	821819	NM_113147 /// NM_180295
256962_at	AT3G13560	820558	NM_112202 /// NM_202573 /// NM_202574
256978_at	PUR7	821663	NM_001035662 /// NM_113005
256983_at	AT3G13470	820549	NM_112193
256997_at	AT3G14067	820621	NM_112261
256999_at	AT3G14200	820637	NM_112276
257007_at	AT3G14205	820638	NM_112277
257011_at	CAX9	820622	NM_112262
257022_at	AZF2	821495	NM_001125191 /// NM_112848
257053_at	ERF4	820752	NM_112384
257056_at	AT3G15350	820766	NM_112398 /// NM_202590
257057_at	---	---	---
257079_at	AT3G15240	820755	NM_001084689
257087_at	PAP18	821596	NM_112942
257125_at	ATTCP-1	821544	NM_112896
257144_at	G6PD5	822349	NM_001035703 /// NM_001084745 /// NM_113644
257154_at	AT3G27210	822340	NM_113635
257163_at	MYB305	822019	NM_113337
257173_at	SAHH2	821964	NM_113286
257176_s_at	AT3G23510 /// AT3G23530	821931 /// 821932	NM_113254 /// NM_113256
257224_at	AT3G27870	822407	NM_113703
257226_at	AT3G27880	822408	NM_113704
257228_at	NQR	822411	NM_113705
257237_at	AT3G14890	820718	NM_112351 /// NM_180255
257239_at	AT3G24100	821996	NM_113315
257252_at	ATGR1	822003	NM_001035679 /// NM_001125216 /// NM_113322
257259_at	AT3G22090	821771	NM_113105
257262_at	AT3G21890	821744	NM_113085
257268_at	AT3G17450	821009	NM_112624
257271_at	AT3G28007	822424	NM_113718
257280_at	NCED3	820667	NM_112304
257297_at	AT3G28040	822428	NM_113722
257307_at	MYB121	822714	NM_113920
257317_at	ArthMp093	814599	---
257318_at	ArthMp095 /// AT2G07777	2745461 /// 4024971	NM_201709
257320_at	ArthMp097 /// AT2G07749	815342 /// 4024973	NM_147269
257322_at	nad1	3890477	---
257324_at	nad1	3890477	---
257333_at	cox1	814620	---
257334_at	ArthMp110	4024981	---
257351_at	MBAC1	817949	NM_128941
257466_at	AT1G62840	842584	NM_104962
257478_at	WAKL2	838182	NM_101480
257506_at	AT1G29440	839820	NM_102684
257516_at	ACR4	843236	NM_105575 /// NM_202378
257519_at	AT3G01210	821275	NM_110987
257536_at	AT3G02800	821239	NM_111148
257611_at	AT3G26580	822266	NM_113566
257634_s_at	CYP71B19	822218 /// 822219	NM_113524 /// NM_113525 /// NM_202635
257650_at	AT3G16800	820933	NM_001035636 /// NM_112554 /// NM_180268
257654_at	AT3G13310	820531	NM_112176
257659_at	AT3G13226	820518	NM_112165
257672_at	AT3G20300	821574	NM_112921
257707_at	AT3G12650	820445	NM_112100
257710_at	AT3G27350	822356	NM_001203058 /// NM_001203059 /// NM_113650
257712_at	AT3G27420	822363	NM_113657
257751_at	MKS1	821400	NM_112755
257755_at	AT3G18760	821407	NM_001084712 /// NM_112762
257771_at	CIPK7	821874	NM_113200
257780_at	AT3G27100	822329	NM_001125242 /// NM_113624
257789_at	YSL6	822319	NM_113616
257801_at	WNK6	821406	NM_001035646 /// NM_001202999 /// NM_112761
257805_at	ATPLT5	821416	NM_112769
257809_at	TSO2	822324	NM_113620
257822_at	ROF1	822117	NM_001125223 /// NM_113429
257832_at	CCL	822286	NM_113585
257840_at	AGC2-1	822119	NM_113431
257846_at	AT3G12910	820475	NM_112127
257849_at	ECT5	820492	NM_112143 /// NM_180241
257866_at	AT3G17770	821045	NM_112658
257876_at	AT3G17130	820970	NM_112589
257880_at	AAE7	820946	NM_112567
257892_at	AT3G17020	820958	NM_112578
257893_at	UBC32	820956	NM_112576
257917_at	AT3G23220	821900	NM_113223
257918_at	AT3G23230	821901	NM_113224
257919_at	MYB15	821904	NM_001035670 /// NM_113226
257925_at	AT3G23170	821893	NM_113218
257926_at	XBAT35	821907	NM_113229 /// NM_180297
257927_at	ERF1	821902	NM_113225
257932_at	HCF107	820961	NM_001202985 /// NM_112580
257975_at	AT3G20830	821631	NM_112974
257985_at	AT3G20810	821629	NM_001035656 /// NM_112972 /// NM_180286
258020_at	NHD1	821483	NM_112836
258021_at	PUB25	821472	NM_112825
258023_at	ATCAD4	821479	NM_112832
258026_at	ABF4	821463	NM_001161154 /// NM_001203005 /// NM_112816
258049_at	AT3G16220	820868	NM_112493
258053_at	AT3G16230	820869	NM_001202980 /// NM_001202981 /// NM_112494
258085_at	AT3G26100	822208	NM_113515 /// NM_202633
258092_at	AT3G14595	820686	NM_112320
258133_at	MBF1C	822041	NM_001203033 /// NM_113358
258139_at	HSFC1	822047	NM_113363
258140_at	ALDH2C4	822042	NM_113359
258151_at	BGLU44	821333	NM_112690
258152_at	AT3G18190	821346	NM_112702
258155_at	RACK1C_AT	821338	NM_112695
258156_at	AT3G18050	821330	NM_112687
258158_at	PAP17	821047	NM_112660
258163_at	AT3G17940	820642	NM_112675
258167_at	UGT84A2	821710	NM_113051
258180_at	AT3G21480	821702	NM_113043
258188_at	AT3G17800	821048	NM_001084704 /// NM_112661
258207_at	RSH2	820619	NM_112259
258223_at	PIFI	820827	NM_001035629 /// NM_001035630 /// NM_001125170 /// NM_001202975 /// NM_112454
258224_at	AT3G15670	820810	NM_112437
258226_at	PLDALPHA1	820816	NM_112443
258239_at	LHCB2.3	822391	NM_113685
258250_at	FAD5	820828	NM_112455
258251_at	AT3G15810	820824	NM_112451
258262_at	AT3G15770	820820	NM_001035628 /// NM_112447
258263_at	AT3G15780	820821	NM_112448
258282_at	AT3G26910	822307	NM_001035701 /// NM_113603
258286_at	AT3G16060	820851	NM_112476
258287_at	SULTR3;4	820844	NM_112469
258314_at	ATRABG3C	820855	NM_112480
258318_at	RDM1	821839	NM_113167
258325_at	HSFA6B	821854	NM_113182
258332_at	AT3G16180	820864	NM_112489
258336_at	PDX1.2	820850	NM_112475
258347_at	AT3G17520	821017	NM_112632
258349_at	HYH	821027	NM_001035640 /// NM_001084700 /// NM_180273 /// NM_180274
258350_at	CIPK1	821016	NM_112631 /// NM_202599
258351_at	CNBT1	821037	NM_112651
258364_at	GLIP4	820641	NM_112280
258366_at	RAP2.2	820643	NM_112281 /// NM_180251 /// NM_180252
258369_at	ATPME3	820651	NM_112289
258374_at	AT3G14360	820657	NM_112294
258383_at	AT3G15440	820783	NM_112412
258390_at	AT3G15410	820780	NM_001202972 /// NM_112409
258395_at	ANAC055	820789	NM_112418
258406_at	ATRBL14	821028	NM_001084701 /// NM_180275 /// NM_202600
258410_at	AT3G16780	820931	NM_112551
258412_at	HS1	820980	NM_112598
258415_at	MTO3	821003	NM_112618
258437_at	AT3G16560	820905	NM_112529
258452_at	AOX1A	821806	NM_113135
258460_at	ECT6	820996	NM_001084699 /// NM_112611
258468_at	AT3G06070	819780	NM_111482
258482_at	AT3G02530	821160	NM_111120
258485_at	AT3G02630	820773	NM_111131
258497_at	COL2	821298	NM_111105
258498_at	AT3G02480	821185	NM_111115
258500_at	CPuORF9	821214 /// 6241331	NM_001084624 /// NM_001125085 /// NM_001161113 /// NM_111114
258507_at	AT3G06500	819828	NM_111526
258516_at	MYB108	819827	NM_111525
258521_at	AT3G06680	819853	NM_001125122 /// NM_001202903 /// NM_111548
258522_at	AT3G06660	819851	NM_111546
258526_at	AT3G06790	819864	NM_111559 /// NM_202514
258532_at	AT3G06700	819855	NM_001035573 /// NM_001035574 /// NM_111550
258575_at	SEC	819579	NM_111295
258577_at	AT3G04220	819577	NM_111293
258603_at	ATHSFA1E	821162	NM_111169
258606_at	AT3G02840	821225	NM_111152
258610_at	ILR1	821199	NM_111156
258652_at	ATRABC2B	820149	NM_001202921 /// NM_001202922 /// NM_111826
258662_at	AT3G02900	821188	NM_001202866 /// NM_111160
258677_at	PK1	820020	NM_111707
258678_at	UBC11	820016	NM_001202912 /// NM_111703
258679_at	AT3G08590	820006	NM_111693 /// NM_180211
258682_at	S6K2	820019	NM_111706 /// NM_180212
258683_at	ATSIK	820023	NM_111710
258684_at	AT3G08680	820015	NM_111702 /// NM_202528
258695_at	APX2	820121	NM_001035587 /// NM_111798
258699_at	AT3G09470	820104	NM_111781 /// NM_180215
258716_at	AT3G09700	820127	NM_111804
258723_at	AT3G09600	820117	NM_001035585 /// NM_111794
258729_at	ANT1	820363	NM_112023
258735_at	RCI2A	819757	NM_111462
258742_at	AIF1	819749	NM_111454
258745_at	AT3G05920	819761	NM_111466
258759_at	BZIP28	820249	NM_111917
258772_at	AT3G10860	820256	NM_111923
258787_at	PUB24	820357	NM_112017
258792_at	AT3G04640	819622	NM_001084636 /// NM_001084637 /// NM_111336
258793_at	AT3G04780	819638	NM_111350
258794_at	AT3G04710	819629	NM_001035558 /// NM_001202879 /// NM_111343
258827_at	AT3G07150	819901	NM_111595
258830_at	AT3G07090	819895	NM_111589
258849_at	UGP	821313	NM_111195
258851_at	ATGSTF11	821227	NM_111189
258852_at	AT-P4H-2	819804	NM_111505
258867_at	AT3G03130	821080	NM_111183
258878_at	AT3G03170	821064	NM_111187
258879_at	AT3G03270	821303	NM_111197 /// NM_180175
258903_at	AT3G06410	819815	NM_111516
258904_at	CHR11	819814	NM_001202897 /// NM_001202898 /// NM_111515
258920_at	AHB2	820216	NM_111887
258922_at	AT3G10610	820230	NM_111897
258935_at	AT3G10120	820175	NM_111847
258937_at	AT3G10090 /// AT5G03850	820170 /// 831692	NM_111844 /// NM_120466
258939_at	AT3G10020	820163	NM_001125137 /// NM_111837
258947_at	AT3G01830	820033	NM_111049 /// NM_202478
258970_at	scpl49	820205	NM_111876
258977_s_at	AK3	821287 /// 831255	NM_001085112 /// NM_111068 /// NM_121409
258979_at	AT3G09440	820102	NM_001202918 /// NM_111778
258983_at	PYD4	820034	NM_111720
258984_at	ATERDJ3A	820049	NM_111731
258995_at	AT3G01790	821078	NM_111045 /// NM_180163
259008_at	MT2A	820098	NM_111773
259018_at	AIR12	819927	NM_111618
259037_at	Fes1A	820091	NM_001084657 /// NM_001161128 /// NM_111769
259039_at	AT3G09250	820081	NM_001202916 /// NM_111759
259043_at	AT3G03440	821253	NM_111215
259070_at	DGD1	820339	NM_111999 /// NM_180230
259077_s_at	RGP1	821233 /// 831419	NM_111090 /// NM_121569
259097_at	AT3G04830	819643	NM_111355 /// NM_180664
259109_at	AT3G05580	819724	NM_111431
259118_at	AT3G01310	821297	NM_001035537 /// NM_110997
259125_at	AT3G02300	821167	NM_111097
259129_at	PTF1	821061	NM_111082 /// NM_180170
259130_at	AT3G02190	820350	NM_111086
259131_at	SP1L3	821277	NM_001125082 /// NM_111085 /// NM_202480
259132_at	AT3G02250	821223	NM_111092
259181_at	AT3G01690	821094	NM_111035
259185_at	PPT2	821114	NM_111021
259192_at	AT3G01740	821088	NM_111040
259231_at	PP2CA	820314	NM_111974
259232_at	AT3G11420	820315	NM_111975
259244_at	COL9	819956	NM_001035582 /// NM_001125127 /// NM_111644 /// NM_202521
259248_at	Hsp89.1	819968	NM_111656
259253_at	AT3G07640	819955	NM_111643
259268_at	ENODL16	821257	NM_110972
259270_at	VDAC1	820914	NM_110994
259275_at	AT3G01060	821278	NM_110971 /// NM_202471 /// NM_202472
259279_at	MTO1	821292	NM_110977
259288_at	AT3G11500	820323	NM_111983
259290_at	CYCB1;3	820325	NM_111985
259302_at	GID1A	819674	NM_111384
259310_s_at	AT3G05160 /// AT3G05165	819679 /// 819680	NM_001035563 /// NM_001084642 /// NM_001161118 /// NM_001202882 /// NM_111388 /// NM_111389 /// NM_202496
259312_at	ATL6	819684	NM_111393
259318_at	HYP1	821205	NM_001035536 /// NM_110975
259347_at	AT3G03920	821062	NM_111263
259363_at	MAP1C	837887	NM_101198 /// NM_202086
259400_at	PEPR2	838353	NM_101638
259417_at	HFR1	839300	NM_100115
259432_at	AT1G01520	839337	NM_100034
259436_at	AT1G01500	839430	NM_100032
259439_at	ACS2	837082	NM_100030 /// NM_179241
259440_at	BPS1	839536	NM_001035852 /// NM_100037
259441_at	AT1G02300	839576	NM_100110
259442_at	MAN1	839444	NM_100112
259445_at	GA2OX6	839508	NM_100121
259453_at	ATGA20OX5	841012	NM_103535
259461_at	AT1G18900	838471	NM_001198101 /// NM_101747 /// NM_202131
259466_at	ARR7	838487	NM_101763
259515_at	AT1G20430	838631	NM_101893
259516_at	ERD10	838633	NM_101895 /// NM_180616
259517_at	CAT1	838652	NM_101914
259519_at	AT1G12270	837781	NM_101099
259538_at	AT1G12310	837785	NM_101103
259545_at	AAE1	838644	NM_001084099 /// NM_101906
259568_at	AT1G20490	838637	NM_101899
259591_at	AT1G28150	839709	NM_102581
259605_at	PUB45	839684	NM_102556
259616_at	C/VIF1	841214	NM_103692
259619_at	AT1G42980	840896	NM_103457
259626_at	ATBZIP60	840897	NM_103458
259627_at	AT1G42960	840894	NM_103455
259628_at	AT1G56440	842097	NM_001198321 /// NM_104522
259649_at	TAF7	841975	NM_001036117 /// NM_104405
259666_at	SR33	841976	NM_001036118 /// NM_001198307 /// NM_104406
259678_at	AT1G77750	844111	NM_106424
259681_at	NIA1	844112	NM_106425
259705_at	anac032	844081	NM_106394
259712_at	PBC2	844080	NM_001036217 /// NM_106393
259713_at	AT1G77610	844096	NM_106409
259734_at	AT1G77500	844086	NM_106399
259736_at	AtGH9C2	842747	NM_105114
259751_at	MYBL2	843443	NM_105772
259768_at	COR314-TM2	839814	NM_102678 /// NM_202207
259789_at	COR414-TM1	839815	NM_102679
259793_at	AT1G64380	842745	NM_105113
259812_at	AT1G49840	841407	NM_103871
259834_at	AT1G69570	843293	NM_105626
259842_at	CPuORF32	843694 /// 6241275	NM_001124125 /// NM_106018 /// NM_202410
259850_at	AT1G72240	843556	NM_105883
259856_at	AT1G68440	843173	NM_105515
259910_at	AT1G72700	843602	NM_105929
259913_at	AT1G72660	843598	NM_001036193 /// NM_001036194 /// NM_105925
259922_at	HAB1	843609	NM_001084346 /// NM_001198456 /// NM_105936
259927_at	JAC1	843847	NM_106166
259942_at	ATWHY2	843467	NM_105795
259958_at	SRF6	841811	NM_001084247 /// NM_104251
259963_at	AT1G53660	841803	NM_104244
259971_at	AT1G76580	843991	NM_106308
259979_at	AT1G76600	843993	NM_106310
259992_at	HSFA8	843125	NM_105467
259997_at	AT1G67880	843116	NM_105458
260005_at	AT1G67920	843120	NM_105462
260010_at	ATTPS6	843130	NM_105472 /// NM_202376
260025_at	AT1G30070	839886	NM_001198184 /// NM_102746
260040_at	IDA	843208	NM_105550
260047_at	AT1G73740	843709	NM_106033
260055_at	AT1G78150	844151	NM_001036219 /// NM_001198495 /// NM_106465
260069_at	AT1G73820	843718	NM_106042
260072_at	AT1G73650	843699	NM_001124126 /// NM_106023 /// NM_179551 /// NM_202411
260076_at	AT1G73630	843697	NM_106021
260083_at	AT1G63220	842627	NM_001084296 /// NM_105001
260095_at	AT1G73230	843657	NM_105982
260126_at	SHM7	840543	NM_103323
260143_at	SUC1	843519	NM_105846
260144_at	ABCG25	843527	NM_105854
260155_at	AT1G52870	841720	NM_104164 /// NM_104165
260156_at	NAM	841721	NM_104166
260157_at	AT1G52930	841726	NM_104171
260176_at	AT1G71950	843526	NM_105853
260203_at	ANAC019	841722	NM_104167
260205_at	TIFY7	843407	NM_001036187 /// NM_105738
260227_at	AT1G74450	843786	NM_106105
260239_at	AT1G74360	843777	NM_106096
260243_at	AT1G63720	842676	NM_105049
260244_at	AT1G74320	843772	NM_106092
260248_at	ATHSP101	843771	NM_106091
260254_at	AT1G74210	843761	NM_106081
260258_at	AT1G74270	843767	NM_106087
260264_at	AT1G68500	843179	NM_105521
260268_at	AT1G68490	843178	NM_105520
260283_at	PTAC17	844387	NM_106696
260288_at	AT1G80530	844392	NM_106701
260323_at	IMP4	842682	NM_105054
260338_at	AT1G69250	843256	NM_105592 /// NM_202382
260345_at	RPK1	843258	NM_105594
260357_at	AFP1	843257	NM_105593
260368_at	ATHVA22C	843306	NM_105638
260369_at	RPL34	843298	NM_105630
260380_at	AT1G73870	843723	NM_106047
260390_at	AT1G73940	843731	NM_106053
260393_at	AT1G73920	843729	NM_106051 /// NM_179552
260399_at	AT1G72520	843584	NM_105911
260410_at	NRT1.7	843323	NM_105655
260411_at	AT1G69890	843325	NM_105657
260412_at	AMY3	843319	NM_105651
260414_at	ATNRT1:2	843321	NM_105653
260426_at	P40	843569	NM_001036190 /// NM_105896
260444_at	AT1G68300	843159	NM_105501
260455_at	AT1G72500	843582	NM_105909
260462_at	ZIP4	837640	NM_100972
260468_at	AT1G11100	837651	NM_001198029 /// NM_100983
260474_at	AT1G11090	837650	NM_100982
260482_at	TMN1	837638	NM_100970
260489_at	AT1G51610	841586	NM_104039
260522_x_at	AT2G41730	818772	NM_129737
260530_at	AT2G47320	819345	NM_130300
260543_at	INT1	818934	NM_180062
260580_at	AT2G47390	819352	NM_180142
260581_at	MYB2	819332	NM_130287
260586_at	AT2G43630	818965	NM_180065
260602_at	ATSERAT2;1	842043	NM_104470
260603_at	AT1G55960	842047	NM_104474
260606_at	AT2G43770	818980	NM_129939
260628_at	AT1G62320	842530	NM_104912
260636_at	ATCDS1	842541	NM_104923
260639_at	AT1G53180	841752	NM_104197
260651_at	AT1G32460	840140	NM_102981
260665_at	AT1G19360	838519	NM_101793
260671_at	AT1G19310	838513	NM_101788
260674_at	AT1G19370	838520	NM_101794
260682_at	AT1G17510	838325	NM_101613
260683_at	HLL	838332	NM_101619
260688_at	AT1G17665	838343	NM_101629
260706_at	AOX1D	840127	NM_102968
260712_at	HAB2	838330	NM_101618
260714_at	CPN10	838063	NM_101367
260725_at	AT1G48170	841236	NM_103713
260726_at	AT1G48160	841235	NM_103712
260727_at	AT1G48100	841228	NM_103706
260744_at	AT1G15010	838066	NM_101370
260753_at	AT1G49230	841346	NM_103813
260763_at	AT1G49220	841345	NM_103812
260773_at	ATGA2OX1	844180	NM_106491
260781_at	DECOY	838024	NM_001160866 /// NM_101329
260800_at	TSD2	844160	NM_001161003 /// NM_106474
260814_at	emb1075	840958	NM_103496
260818_at	AT1G06890	837199	NM_001084002 /// NM_001197997 /// NM_100564
260833_at	PLA-I{gamma}1	837191	NM_100557 /// NM_179272
260842_at	ATS9	839789	NM_102656
260844_at	PEX7	839800	NM_102666
260848_at	sks8	838787	NM_102033
260872_at	AT1G21350	838734	NM_101987 /// NM_179363 /// NM_202147
260876_at	AT1G21460	838744	NM_101997
260881_at	AT1G21550	838756	NM_102004
260895_at	AT1G29250	839799	NM_102665
260902_at	AT1G21440	838742	NM_101995
260915_at	AT1G02660	839544	NM_100146
260917_at	AT1G02700	839492	NM_100150
260922_at	AT1G21560	838757	NM_001198124 /// NM_001198125 /// NM_102005
260927_at	CAT9	837104	NM_100475
260937_at	AT1G45160	841084	NM_001084210 /// NM_103590
260946_at	AT1G06010	837110	NM_100481
260949_at	SKIP16	837120	NM_100492
260956_at	STO	837113	NM_100484 /// NM_179267
260969_at	ATBETAFRUCT4	837777	NM_101096
260975_at	AT1G53430	841778	NM_001124007 /// NM_104221
260982_at	AT1G53520	841787	NM_104230
260983_at	AT1G53560	841791	NM_104234
260985_at	MUM4	841785	NM_104228
260999_at	AT1G26580	839198	NM_102420
261005_at	AT1G26420	839184	NM_102406
261016_at	BGLU40	839196	NM_102418
261026_at	AT1G01240	839274	NM_100007 /// NM_202006 /// NM_202007
261031_at	AT1G17360	838308	NM_101597
261033_at	JAZ5	838310	NM_101599
261036_at	ATDRG1	838320	NM_001084086 /// NM_101609
261037_at	LOX3	838314	NM_101603
261039_at	ELF4-L4	838318	NM_001160876 /// NM_101607
261055_at	AT1G01300	839375	NM_100012
261065_at	AT1G07500	837264	NM_100624
261076_at	SMO2-1	837254	NM_100616 /// NM_202048
261077_at	HAI2	837255	NM_100617
261081_at	AT1G07350	837246	NM_100609 /// NM_179274
261086_at	TRFL3	838319	NM_001198094 /// NM_101608
261088_at	AT1G07590	837272	NM_100632
261124_at	AT1G04900	839386	NM_100368
261125_at	AT1G04990	839351	NM_100378 /// NM_202030
261177_at	AT1G04770	839418	NM_100355
261187_at	AT1G32860	840180	NM_103020
261191_at	AT1G32900	840184	NM_103023
261192_at	ANAC13	840181	NM_001123929 /// NM_103021
261199_at	RSH2	837853	NM_101166
261203_at	AT1G12845	837841	NM_101155
261215_at	AT1G32970	840191	NM_103030
261220_at	AT1G19970	838586	NM_101852
261225_at	AT1G20100	838599	NM_001123844 /// NM_101864
261230_at	TUB5	838590	NM_101856
261254_at	AT1G05805	837090	NM_100461
261263_at	AT1G26790	839220	NM_102442
261265_at	AT1G26800	839223	NM_102444
261268_at	AT1G26740	839215	NM_102437
261280_at	AT1G05860	837096	NM_100467
261285_at	ANNAT1	840476	NM_103274
261294_at	AT1G48430	841264	NM_103739
261308_at	RKL1	841269	NM_103744
261315_at	ERF8	841751	NM_104196
261318_at	AT1G53035	841737	NM_104182
261351_at	AT1G79790	844318	NM_106628 /// NM_202453
261356_at	AT1G79660	844305	NM_106615
261377_at	AT1G18850	838466	NM_101742
261378_at	ATCDPK1	838470	NM_101746
261388_at	LPA19	837040	NM_100418
261405_at	AT1G18740	838456	NM_101732
261428_at	ICS2	838468	NM_001160879 /// NM_101744
261439_at	AT1G28395	839737	NM_001123900 /// NM_001198178 /// NM_102607 /// NM_179391 /// NM_202199
261443_at	GRX480	839748	NM_102616
261445_at	NSL1	839735	NM_102605
261456_at	AT1G21050	838699	NM_101958
261480_at	PKS2	837989	NM_101294
261482_at	THH1	838015	NM_101320 /// NM_179330
261485_at	UTR3	837998	NM_101303
261518_at	AT1G71695	843498	NM_105826
261522_at	AT1G71710	843501	NM_001198442 /// NM_105829
261523_at	PTP1	843516	NM_001036189 /// NM_105844 /// NM_202398
261558_at	AT1G01770	837323	NM_100060
261563_at	AT1G01630	839231	NM_100045
261564_at	ATAF1	839265	NM_100054
261566_at	AT1G33230	840217	NM_103051
261569_at	LHY	839341	NM_001035847 /// NM_001083968 /// NM_001197953 /// NM_099988 /// NM_179237
261601_at	NQR	841391	NM_001198253 /// NM_103855
261608_at	AT1G49650	841389	NM_103853
261610_at	AT1G49560	841380	NM_103844
261612_at	FUT12	841394	NM_103858
261613_at	ABF1	841395	NM_001198254 /// NM_103859
261636_at	AT1G50110	841433	NM_103897
261648_at	STZ	839666	NM_102538
261655_at	AT1G01940	839309	NM_100074
261663_at	EPR1	838413	NM_001123832 /// NM_101691
261667_at	AT1G18460	838426	NM_101703
261694_at	AT1G08360	837356	NM_100709
261700_at	AT1G32690	840163	NM_103003
261713_at	MYC2	840158	NM_102998
261720_at	HDA08	837366	NM_100719
261726_at	AT1G76270	843960	NM_106277
261729_s_at	HXK3	841200	NM_103682
261740_at	AT1G47740	841185	NM_103667 /// NM_202258
261749_at	ERD14	843950	NM_001198479 /// NM_106267
261751_at	CDSP32	843940	NM_106257
261756_at	AT1G08315	837352	NM_179282
261758_at	ADT6	837345	NM_100698
261771_at	ECH2	843947	NM_106264
261772_at	AT1G76240	843957	NM_106274
261783_at	VPS41	837340	NM_100693
261785_at	AT1G08230	837344	NM_001084018
261790_at	AT1G16000	838170	NM_101468
261792_at	CCR1	838165	NM_001084075 /// NM_101463
261825_at	XTH8	837698	NM_101028
261838_at	Hsp70b	838174	NM_101471
261876_at	AT1G50590	841481	NM_103941
261887_at	AT1G80780	844417	NM_001198523 /// NM_106726 /// NM_179584
261891_at	AT1G80790	844418	NM_106727
261892_at	WRKY40	844423	NM_106732
261899_at	CCR2	844421	NM_106730
261914_at	AT1G65870	842898	NM_105259
261919_at	TPX1	842910	NM_001036162 /// NM_105270
261925_at	AT1G22540	838860	NM_102103
261937_at	AT1G22570	838863	NM_102105
261957_at	ATMGL	842774	NM_105141
261958_at	AT1G64500	842758	NM_105125
261973_at	AT1G64610	842769	NM_105136 /// NM_202360
261981_at	AT1G33811	840274	NM_103101
261982_at	AT1G33780	840269	NM_103097
261984_at	AT1G33760	840267	NM_103095
262014_at	AT1G35660	840468	NM_103268
262027_at	HOS10	840446	NM_179418
262039_at	APT2	844345	NM_106654
262047_at	AT1G80160	844356	NM_001084382 /// NM_106665
262049_at	AT1G80180	844358	NM_106667
262050_at	AT1G80130	844353	NM_106662
262054_s_at	HSP91	844332 /// 844333	NM_001036228 /// NM_106641 /// NM_106642 /// NM_180653
262055_at	AT1G79970	844337	NM_106646 /// NM_202457
262061_at	ATPP2-B11	844351	NM_106660
262072_at	ZCF37	842249	NM_104652
262078_at	CW7	842242	NM_104645 /// NM_179496 /// NM_179497
262085_at	AT1G56060	842057	NM_104484
262098_at	NF-YC2	842070	NM_001084257 /// NM_104496
262112_at	AT1G02870	839496	NM_100168
262113_at	AT1G02820	839304	NM_100163
262126_at	CW9	842252	NM_104655
262128_at	AT1G52690	841701	NM_104147 /// NM_202280
262135_at	RAP2.4	844143	NM_106457
262136_at	ARF17	844120	NM_106434
262148_at	AT1G52560	841687	NM_001124004 /// NM_104134
262159_at	AT1G52720	841705	NM_104150
262162_at	AT1G78020	844137	NM_106451
262164_at	AT1G78070	844142	NM_106456
262166_at	AT1G74840	843823	NM_001198469 /// NM_106142
262171_at	TIFY10B	843834	NM_106153
262173_at	ALDH10A8	843831	NM_001198470 /// NM_106150
262204_at	AT2G01100	814639	NM_126172 /// NM_179588 /// NM_201657
262210_at	IQD31	843808	NM_106127
262211_at	ORA47	843832	NM_106151
262213_at	AT1G74870	843826	NM_106145
262226_at	AT1G53885 /// AT1G53903	841826 /// 6241094	NM_001124015 /// NM_104266
262228_at	AT1G68690	3767664	NM_105541
262232_at	AT1G68600	843190	NM_105532
262237_at	AT1G48320	841252	NM_103729
262296_at	CYCT1;3	839655	NM_102528
262307_at	AT1G71000	843439	NM_105769
262309_at	AT1G70820	843419	NM_105750
262354_at	VHA-E3	842725	NM_105094
262360_at	PEPR1	843639	NM_105966
262383_at	AT1G72940	843625	NM_105952
262391_at	GGPS6	841377	NM_103841
262392_at	AT1G49520	841376	NM_103840
262396_at	AT1G49470	841370	NM_103835
262401_at	RABG3E	841353	NM_001036084 /// NM_103820
262402_at	TOM6	841365	NM_103831
262440_at	AT1G47710	841182	NM_103664
262448_at	AT1G49450	841369	NM_103834
262452_at	AT1G11210	837662	NM_100993
262481_at	AT1G17080	838278	NM_101568
262488_at	AT1G21830	838785	NM_102031
262496_at	AT1G21790	838783	NM_102028
262502_at	PTAC6	838761	NM_001035999 /// NM_102009
262503_at	AT1G21670	838769	NM_102016
262504_at	ATPDIL1-1	838779	NM_102024 /// NM_179365
262512_at	AT1G17145	838285	NM_101575
262526_at	SPS2	838275	NM_101565
262548_at	AGO2	840016	NM_102866
262558_at	AT1G31335	840022	NM_102872
262571_at	AT1G15430	838114	NM_101413 /// NM_202106
262577_at	AT1G15290	838097	NM_101398
262580_at	AT1G15330	838102	NM_101402
262585_at	BOR4	838116	NM_101415
262594_at	AT1G15250	838092	NM_101393
262607_at	AT1G13990	837959	NM_001160862 /// NM_001160863 /// NM_101265
262609_at	AT1G13930	837953	NM_001198060 /// NM_001198061 /// NM_101259
262616_at	AT1G06620	837171	NM_100539
262629_at	ACD32.1	837158	NM_100526
262633_at	AT1G06630	837172	NM_001160840 /// NM_001160841 /// NM_100540
262635_at	PDS1	837168	NM_001160839 /// NM_100536
262644_at	BETA-VPE	842569	NM_104948
262649_at	AT1G14040	837965	NM_101270
262656_at	AT1G14200	837980	NM_101286
262657_at	AT1G14210	837982	NM_101287
262677_at	AT1G75860	843919	NM_106236
262682_at	AT1G75900	843923	NM_106240
262691_at	AT1G62740	842572	NM_104951
262699_at	AT1G75980	843930	NM_106247
262717_s_at	CYP79F2	838210 /// 838211	NM_101506 /// NM_101507 /// NM_202111
262722_at	UGT80B1	840946	NM_001084205 /// NM_103487 /// NM_202238
262727_at	AT1G75800	843913	NM_106230
262733_s_at	ARAB-1	839766 /// 839767	NM_102633 /// NM_102634 /// NM_179392
262784_at	SEX1	837619	NM_100952
262797_at	TMT1	838676	NM_101937
262798_at	SPL14	838692	NM_101951
262801_at	AT1G21010	838695	NM_101954
262806_at	AT1G20950	838689	NM_101948
262809_at	ATSS3	837716	NM_001198036 /// NM_101044
262813_at	AT1G11670	837711	NM_101039
262822_at	AT1G11630	837707	NM_101036
262826_at	CYP71B2	837865	NM_101178 /// NM_179322
262836_at	AT1G14680	838030	NM_101335
262842_at	XTR2	838037	NM_101341
262850_at	GAI	838057	NM_101361
262868_at	AT1G64980	842806	NM_105172
262878_at	NDF2	842785	NM_001036156 /// NM_001198383 /// NM_105151
262881_at	AT1G64890	842797	NM_105163
262883_at	ATAMT1;2	842786	NM_105152
262892_at	ALDH5F1	844282	NM_106592
262899_at	PEN3	842281	NM_104680
262911_s_at	AT1G07400 /// AT1G59860	837252 /// 842280	NM_100614 /// NM_104679
262940_at	AT1G79520	844290	NM_001198508 /// NM_106600
262944_at	PGK	844293	NM_106603 /// NM_179576
262964_at	AT1G54380	841879	NM_104316
263014_at	CAF2	838948	NM_102189
263061_at	AT2G18190	816332	NM_127376
263064_at	CPuORF1	816329 /// 6240780	NM_001124870 /// NM_127373
263082_at	AT2G27200	817262	NM_128278
263127_at	MSL6	844197	NM_106508
263128_at	LZF1	844196	NM_001198499 /// NM_106507
263130_at	POLD3	844201	NM_106512
263135_at	AT1G78550	844191	NM_106502
263150_at	AT1G54050	841843	NM_104282
263159_at	RSH3	841853	NM_104291
263164_at	AT1G03070	839581	NM_001197967 /// NM_100189
263181_at	AT1G05720	837079	NM_100452
263221_at	MUR4	839942	NM_001036041 /// NM_001084163 /// NM_102799
263241_at	ADC1	816149	NM_127204
263249_at	ADS2	817694	NM_128693
263252_at	STH	817696	NM_128695
263253_at	AT2G31370	817695	NM_001036379 /// NM_001036380 /// NM_001202721 /// NM_128694 /// NM_179836 /// NM_179837
263320_at	AtGolS1	819331	NM_130286
263345_s_at	LHCB2.1	815055 /// 815058	NM_126537 /// NM_126540
263369_at	AT2G20480	816568	NM_127607
263371_at	NOP10	816569	NM_001036302 /// NM_127608
263372_at	AT2G20450	816564	NM_127604
263373_at	AT2G20515	816573	NM_127611
263374_at	AT2G20560	816578	NM_127616
263379_at	CZF1	818605	NM_001036440 /// NM_129572
263399_at	AT2G31490	817707	NM_128706
263401_at	AT2G04070	814943	NM_126448
263402_at	AT2G04050	814939	NM_126444
263403_at	TX1	814938	NM_126443
263419_at	AT2G17220	816227	NM_127276 /// NM_201749
263449_at	AtRABA5d	817723	NM_128724
263452_at	AT2G22190	816753	NM_127787
263472_at	CNX2	817754	NM_001036384 /// NM_001202723 /// NM_179846
263473_at	UGT74D1	817732	NM_128733
263477_at	AT2G31790	817736	NM_128737
263483_at	CR88	814930	NM_126439 /// NM_179601
263495_at	COR15B	818853	NM_129814
263504_s_at	ArthMp082	4025000	---
263509_s_at	AT2G07687 /// cox3	814601 /// 815364	NM_126741
263513_at	AT2G12400	815712	NM_126891
263517_at	RD2	816700	NM_179684 /// NM_179685
263539_at	TAT3	817022	NM_128044
263544_at	APL4	816697	NM_001036314 /// NM_127730
263548_at	CCR2	816705	NM_127738 /// NM_179686
263549_at	MEE3	816703	NM_127736
263556_at	AT2G16365	816133	NM_001124856 /// NM_001124857 /// NM_147321 /// NM_201987
263570_at	AAO3	817257	NM_001084497 /// NM_128273
263595_at	PAP8	814720	NM_126250 /// NM_201668
263617_at	---	---	---
263632_at	AT2G04795	815023	NM_126510
263651_at	AT1G04340	839547	NM_100314
263662_at	AT1G04430	839522	NM_001123753 /// NM_100323
263664_at	AXR3	839568	NM_100306
263665_at	AT1G04480 /// AT2G33370 /// emb2171	817900 /// 819595 /// 839511	NM_001202876 /// NM_100327 /// NM_111311 /// NM_128897
263667_at	RPS15	839564	NM_001035879 /// NM_100308
263677_at	PDLP2	839502	NM_100331
263684_at	AT1G26900	838376	NM_102454
263691_at	AT1G26880	838331	NM_001084131 /// NM_102452
263696_at	AK-HSDH I	840011	NM_102861
263701_at	HINT 2	840001	NM_102854
263714_at	SUR1	816585	NM_127622 /// NM_201760
263732_at	ARL2	842292	NM_104690
263737_at	AT1G60010	842295	NM_104693
263739_at	AT2G21320	816671	NM_127704
263764_at	VHA-A2	816680	NM_127713
263777_at	ATCNGC12	819253	NM_001202829 /// NM_001202830 /// NM_180123
263789_at	AT2G24560	816992	NM_128017
263796_at	AFR	816990	NM_128015
263811_at	LACS8	814974	NM_126468 /// NM_179603
263823_s_at	AT2G40350 /// DREB2C	818627 /// 818628	NM_129594 /// NM_129595
263836_at	PYL6	818626	NM_129593
263838_at	MAT3	818260	NM_001124986 /// NM_129243
263845_at	pal1	818280	NM_129260
263870_at	RKP	816737	NM_001202644 /// NM_179689
263881_at	AT2G21820	816718	NM_127751
263897_at	SK1	816730	NM_001084467 /// NM_001084468 /// NM_001084469 /// NM_127763 /// NM_201778
263898_at	SKIP6	816731	NM_127764
263907_at	ABI5	818199	NM_129185
263912_at	SBE2.1	818212	NM_129196
263920_at	AT2G36410	818215	NM_001036417 /// NM_129198 /// NM_179934
263921_at	AT2G36460	818220	NM_001124981 /// NM_129203
263931_at	AT2G36220	818194	NM_129180
263939_at	ATTIM44-2	818180	NM_129166
263949_at	MMZ3	818179	NM_001084542 /// NM_129165 /// NM_179928
263951_at	NHL12	818169	NM_129155
263952_s_at	AT2G35810 /// AT2G35830	818154 /// 818156	NM_001202757 /// NM_129140 /// NM_129142
263956_at	BLH1	818167	NM_001036413 /// NM_129153 /// NM_179925
263986_at	CSY3	818879	NM_129840
264000_at	UCP5	816783	NM_127816
264006_at	ATHB6	816775	NM_127808
264014_at	AT2G21210	816658	NM_127693
264019_at	AT2G21130	816648	NM_127683
264024_at	AT2G21180	816653	NM_127688
264037_at	AT2G03750	814902	NM_126422
264040_at	ACR5	814900	NM_001035888 /// NM_126420
264042_at	ST	814903	NM_126423
264045_at	AT2G22450	816777	NM_127810
264048_at	AT2G22400	816771	NM_179693
264056_at	AT2G28510	817399	NM_128411
264057_at	RAP2.7	817403	NM_001202696 /// NM_128415 /// NM_201824
264061_at	CKS2	817341	NM_128356
264069_at	CPN60A	817344	NM_128359
264101_at	HAC1	844241	NM_001198504 /// NM_106550
264102_at	ECT8	844267	NM_106577
264111_at	AT2G13690	815853	NM_126948
264121_at	TOC33	839248	NM_001123743 /// NM_100108
264124_at	ATOCT2	844274	NM_106584
264145_at	AtMC7	844269	NM_106579
264150_at	FUS5	839241	NM_100089 /// NM_179245 /// NM_202010
264159_at	AT1G65270	842834	NM_105200 /// NM_179514 /// NM_202364
264188_at	GAMMA-H2AX	841910	NM_104344
264190_at	NF-YC3	841922	NM_104356 /// NM_179477 /// NM_202301
264195_at	AT1G22690	838875	NM_001198136 /// NM_001198137 /// NM_102116
264202_at	AT1G22810	838887	NM_102128
264210_at	MYB3	838870	NM_102111
264211_at	GI	838883	NM_102124
264217_at	AT1G60190	842314	NM_104709
264224_at	emb1688	843064	NM_105411
264232_at	AT1G67470	843068	NM_105414
264250_at	ATGGH2	844204	NM_001198500 /// NM_106515
264254_at	AT1G09150	837434	NM_100784
264255_at	ATSRP30	837433	NM_100783 /// NM_148447
264289_at	AT1G61890	842485	NM_104870
264300_at	ATGGH3	844203	NM_106514
264314_at	AT1G70420	843378	NM_105710
264322_at	AT1G04190	839442	NM_100300
264331_at	AT1G04130	839276	NM_100294
264337_at	AT1G70350	843371	NM_105703
264355_at	AT1G03210	838493	NM_100203
264358_at	AT1G03180	839560	NM_001035865 /// NM_100200
264382_at	SDF2	817049	NM_128068
264389_at	AT1G11960	837748	NM_101068
264402_at	CLPB4	817052	NM_128071
264422_at	LCV2	840912	NM_103466
264435_at	ATGSTU18	837575	NM_100910
264436_at	ERD9	837576	NM_100911
264438_at	AT1G27400	839630	NM_102503
264451_s_at	---	---	---
264460_at	ATNFXL1	837555	NM_100891
264462_at	WLIM1	837558	NM_100894
264463_at	AT1G10150	837552	NM_100889
264465_at	ASK18	837562	NM_100897
264497_at	ATPUP4	839967	NM_001198190 /// NM_102821
264501_at	AT1G09390	837461	NM_100809
264511_at	AtGolS3	837457	NM_100805
264522_at	AT1G10050	837540	NM_100879
264546_at	AT1G55805	842030	NM_104457
264561_at	UKL3	842031	NM_104458 /// NM_202307 /// NM_202308
264562_at	AT1G55760	842025	NM_104452
264579_at	AT1G05205	839266	NM_100399
264581_at	AT1G05210	839261	NM_100400
264583_at	AT1G05170	839292	NM_001083993 /// NM_100395
264609_at	AT1G04530	839500	NM_100332
264612_at	AT1G04560	839491	NM_100335
264617_at	AT2G17660	816273	NM_127320
264619_at	AT2G17760	816285	NM_179636
264633_at	SMP1	842877	NM_105239
264636_at	AT1G65490	842861	NM_105223
[truncated: 283 more rows]
