# Supplementary material for: Microarray meta-analysis to explore abiotic stress-specific gene expression patterns in Arabidopsis
Source: Bot Stud. 2017 May 16;58:22. doi: 10.1186/s40529-017-0176-8 (PMC5432924; doi:10.1186/s40529-017-0176-8)
Supplement: Supplementary file 4 — Additional file 4: Table S2. The number of genes of each gene module. The number of gene and the probe sets ID of each gene module is listed in this table. The largest gene module was M1 including 295 genes and the smallest one was M19 including 60 genes. [file 40529_2017_176_MOESM4_ESM.xlsx]

## Sheet: Sheet 1
Gene module ID
