# Supplementary material for: Microarray meta-analysis to explore abiotic stress-specific gene expression patterns in Arabidopsis
Source: Bot Stud. 2017 May 16;58:22. doi: 10.1186/s40529-017-0176-8 (PMC5432924; doi:10.1186/s40529-017-0176-8)
Supplement: Supplementary file 5 — Additional file 5: Table S3. Lists of enriched GO terms of each abiotic stress-specific gene module. These tables are shown the enriched GO terms in the (A) cold-specific, (B) heat-specific, (C) salt-specific, and (D) all condition-specific gene modules. [file 40529_2017_176_MOESM5_ESM.xlsx]

## Sheet: venn_COLD
Table S3A. The enriched GO terms in cold-specfic gene modules.
Acc	Type1	Term	M82	M14
GO:0010200	P	response to chitin	1	0
GO:0010033	P	response to organic substance	1	0
GO:0042221	P	response to chemical stimulus	1	0
GO:0009743	P	response to carbohydrate stimulus	1	0
GO:0050896	P	response to stimulus	1	0
GO:0009266	P	response to temperature stimulus	1	0
GO:0009737	P	response to abscisic acid stimulus	1	0
GO:0009409	P	response to cold	1	0
GO:0006950	P	response to stress	1	0
GO:0009414	P	response to water deprivation	1	0
GO:0009415	P	response to water	1	0
GO:0016051	P	carbohydrate biosynthetic process	1	0
GO:0009725	P	response to hormone stimulus	1	0
GO:0009719	P	response to endogenous stimulus	1	0
GO:0009628	P	response to abiotic stimulus	1	0
GO:0031323	P	regulation of cellular metabolic process	1	0
GO:0044238	P	primary metabolic process	0	1
GO:0043169	F	cation binding	0	1
GO:0043167	F	ion binding	0	1
GO:0003824	F	catalytic activity	0	1
GO:0016791	F	phosphatase activity	0	1
GO:0046914	F	transition metal ion binding	0	1
GO:0042578	F	phosphoric ester hydrolase activity	0	1
GO:0005773	C	vacuole	0	1
GO:0005622	C	intracellular	0	1
GO:0044424	C	intracellular part	0	1
GO:0043226	C	organelle	0	1
GO:0043229	C	intracellular organelle	0	1
GO:0044444	C	cytoplasmic part	0	1
GO:0043227	C	membrane-bounded organelle	0	1
GO:0005737	C	cytoplasm	0	1
GO:0005623	C	cell	0	1
GO:0043231	C	intracellular membrane-bounded organelle	0	1
GO:0044464	C	cell part	0	1
GO:0016020	C	membrane	0	1
GO:0005783	C	endoplasmic reticulum	0	1
GO:0005618	C	cell wall	0	1
GO:0030312	C	external encapsulating structure	0	1
GO:0005886	C	plasma membrane	1	1
1 P: biological process; F: molecular function; C: cellular component. 2 1: enriched GO in the module; 0: not enriched GO in the module.

## Sheet: venn_HEAT
Table S3B. The enriched GO terms in heat-specfic gene modules.
Acc	Type1	Term	M92	M11	M17
GO:0042221	P	response to chemical stimulus	1	1	1
GO:0006950	P	response to stress	1	0	0
GO:0009644	P	response to high light intensity	1	0	0
GO:0009642	P	response to light intensity	1	0	0
GO:0042542	P	response to hydrogen peroxide	1	0	0
GO:0000302	P	response to reactive oxygen species	1	0	0
GO:0006979	P	response to oxidative stress	1	0	0
GO:0009416	P	response to light stimulus	1	0	0
GO:0009314	P	response to radiation	1	0	0
GO:0044260	P	cellular macromolecule metabolic process	0	1	0
GO:0043170	P	macromolecule metabolic process	0	1	0
GO:0009719	P	response to endogenous stimulus	0	0	1
GO:0010033	P	response to organic substance	0	0	1
GO:0009725	P	response to hormone stimulus	0	0	1
GO:0009408	P	response to heat	1	1	0
GO:0009266	P	response to temperature stimulus	1	1	0
GO:0010035	P	response to inorganic substance	1	1	0
GO:0009628	P	response to abiotic stimulus	1	1	0
GO:0006457	P	protein folding	1	1	0
GO:0010038	P	response to metal ion	1	1	0
GO:0046686	P	response to cadmium ion	1	1	0
GO:0050896	P	response to stimulus	1	0	1
GO:0005515	F	protein binding	1	0	0
GO:0046872	F	metal ion binding	1	0	0
GO:0043169	F	cation binding	1	0	0
GO:0043167	F	ion binding	1	0	0
GO:0046914	F	transition metal ion binding	1	0	0
GO:0008270	F	zinc ion binding	1	0	0
GO:0003735	F	structural constituent of ribosome	0	0	1
GO:0005198	F	structural molecule activity	0	0	1
GO:0005488	F	binding	1	1	0
GO:0032555	F	purine ribonucleotide binding	1	1	0
GO:0032553	F	ribonucleotide binding	1	1	0
GO:0017076	F	purine nucleotide binding	1	1	0
GO:0005524	F	ATP binding	1	1	0
GO:0032559	F	adenyl ribonucleotide binding	1	1	0
GO:0030554	F	adenyl nucleotide binding	1	1	0
GO:0001883	F	purine nucleoside binding	1	1	0
GO:0001882	F	nucleoside binding	1	1	0
GO:0000166	F	nucleotide binding	1	1	0
GO:0005886	C	plasma membrane	1	1	1
GO:0030312	C	external encapsulating structure	1	0	0
GO:0005618	C	cell wall	1	0	0
GO:0043231	C	intracellular membrane-bounded organelle	0	1	0
GO:0043227	C	membrane-bounded organelle	0	1	0
GO:0031974	C	membrane-enclosed lumen	0	1	0
GO:0043233	C	organelle lumen	0	1	0
GO:0070013	C	intracellular organelle lumen	0	1	0
GO:0005634	C	nucleus	0	1	0
GO:0044444	C	cytoplasmic part	0	1	0
GO:0005737	C	cytoplasm	0	1	0
GO:0015934	C	large ribosomal subunit	0	0	1
GO:0005840	C	ribosome	0	0	1
GO:0033279	C	ribosomal subunit	0	0	1
GO:0043232	C	intracellular non-membrane-bounded organelle	0	0	1
GO:0043228	C	non-membrane-bounded organelle	0	0	1
GO:0030529	C	ribonucleoprotein complex	0	0	1
GO:0005739	C	mitochondrion	1	1	0
GO:0043229	C	intracellular organelle	0	1	1
GO:0005622	C	intracellular	0	1	1
GO:0043226	C	organelle	0	1	1
GO:0044464	C	cell part	0	1	1
GO:0005623	C	cell	0	1	1
GO:0044424	C	intracellular part	0	1	1
GO:0016020	C	membrane	0	1	1
1 P: biological process; F: molecular function; C: cellular component. 2 1: enriched GO in the module; 0: not enriched GO in the module.

## Sheet: venn_SALT
Table S3C. The enriched GO terms in heat-specfic gene modules.
Acc	Type1	Term	M22	M4	M6	M12	M18
GO:0044249	P	cellular biosynthetic process	1	0	0	1	1
GO:0009058	P	biosynthetic process	1	0	0	1	1
GO:0009725	P	response to hormone stimulus	1	0	0	1	1
GO:0010033	P	response to organic substance	1	0	0	1	1
GO:0009719	P	response to endogenous stimulus	1	0	0	1	1
GO:0006950	P	response to stress	0	1	0	1	1
GO:0009651	P	response to salt stress	1	1	1	0	1
GO:0006970	P	response to osmotic stress	1	1	1	0	1
GO:0044237	P	cellular metabolic process	1	1	0	1	1
GO:0044238	P	primary metabolic process	1	1	0	1	1
GO:0008152	P	metabolic process	1	1	0	1	1
GO:0009987	P	cellular process	1	1	0	1	1
GO:0042221	P	response to chemical stimulus	1	1	0	1	1
GO:0050896	P	response to stimulus	1	1	1	1	1
GO:0042254	P	ribosome biogenesis	1	0	0	0	0
GO:0022613	P	ribonucleoprotein complex biogenesis	1	0	0	0	0
GO:0006412	P	translation	1	0	0	0	0
GO:0034645	P	cellular macromolecule biosynthetic process	1	0	0	0	0
GO:0009059	P	macromolecule biosynthetic process	1	0	0	0	0
GO:0010467	P	gene expression	1	0	0	0	0
GO:0044085	P	cellular component biogenesis	1	0	0	0	0
GO:0044267	P	cellular protein metabolic process	1	0	0	0	0
GO:0044260	P	cellular macromolecule metabolic process	1	0	0	0	0
GO:0019538	P	protein metabolic process	1	0	0	0	0
GO:0051179	P	localization	1	0	0	0	0
GO:0055086	P	nucleobase, nucleoside and nucleotide metabolic process	1	0	0	0	0
GO:0009110	P	vitamin biosynthetic process	1	0	0	0	0
GO:0006810	P	transport	1	0	0	0	0
GO:0009117	P	nucleotide metabolic process	1	0	0	0	0
GO:0006753	P	nucleoside phosphate metabolic process	1	0	0	0	0
GO:0051234	P	establishment of localization	1	0	0	0	0
GO:0009165	P	nucleotide biosynthetic process	1	0	0	0	0
GO:0033036	P	macromolecule localization	1	0	0	0	0
GO:0006766	P	vitamin metabolic process	1	0	0	0	0
GO:0010038	P	response to metal ion	0	1	0	0	0
GO:0046686	P	response to cadmium ion	0	1	0	0	0
GO:0010035	P	response to inorganic substance	0	1	0	0	0
GO:0009611	P	response to wounding	0	0	0	1	0
GO:0009605	P	response to external stimulus	0	0	0	1	0
GO:0042435	P	indole derivative biosynthetic process	0	0	0	1	0
GO:0042434	P	indole derivative metabolic process	0	0	0	1	0
GO:0042430	P	indole and derivative metabolic process	0	0	0	1	0
GO:0009753	P	response to jasmonic acid stimulus	0	0	0	1	0
GO:0042398	P	cellular amino acid derivative biosynthetic process	0	0	0	1	0
GO:0009743	P	response to carbohydrate stimulus	0	0	0	1	0
GO:0010200	P	response to chitin	0	0	0	1	0
GO:0006575	P	cellular amino acid derivative metabolic process	0	0	0	1	0
GO:0019438	P	aromatic compound biosynthetic process	0	0	0	1	0
GO:0006520	P	cellular amino acid metabolic process	0	0	0	1	0
GO:0048518	P	positive regulation of biological process	0	0	0	1	0
GO:0009889	P	regulation of biosynthetic process	0	0	0	1	0
GO:0006725	P	cellular aromatic compound metabolic process	0	0	0	1	0
GO:0031326	P	regulation of cellular biosynthetic process	0	0	0	1	0
GO:0051171	P	regulation of nitrogen compound metabolic process	0	0	0	1	0
GO:0080090	P	regulation of primary metabolic process	0	0	0	1	0
GO:0009607	P	response to biotic stimulus	0	0	0	1	0
GO:0043436	P	oxoacid metabolic process	0	0	0	1	0
GO:0006082	P	organic acid metabolic process	0	0	0	1	0
GO:0019752	P	carboxylic acid metabolic process	0	0	0	1	0
GO:0042180	P	cellular ketone metabolic process	0	0	0	1	0
GO:0006979	P	response to oxidative stress	0	0	0	1	0
GO:0006350	P	transcription	0	0	0	1	0
GO:0019222	P	regulation of metabolic process	0	0	0	1	0
GO:0006468	P	protein amino acid phosphorylation	0	0	0	1	0
GO:0006796	P	phosphate metabolic process	0	0	0	1	0
GO:0006793	P	phosphorus metabolic process	0	0	0	1	0
GO:0006952	P	defense response	0	0	0	1	0
GO:0010468	P	regulation of gene expression	0	0	0	1	0
GO:0051704	P	multi-organism process	0	0	0	1	0
GO:0043687	P	post-translational protein modification	0	0	0	1	0
GO:0060255	P	regulation of macromolecule metabolic process	0	0	0	1	0
GO:0051707	P	response to other organism	0	0	0	1	0
GO:0016310	P	phosphorylation	0	0	0	1	0
GO:0016070	P	RNA metabolic process	0	0	0	1	0
GO:0006464	P	protein modification process	0	0	0	1	0
GO:0009414	P	response to water deprivation	0	0	0	0	1
GO:0009415	P	response to water	0	0	0	0	1
GO:0009738	P	abscisic acid mediated signaling pathway	0	0	0	0	1
GO:0070887	P	cellular response to chemical stimulus	0	0	0	0	1
GO:0032870	P	cellular response to hormone stimulus	0	0	0	0	1
GO:0009755	P	hormone-mediated signaling pathway	0	0	0	0	1
GO:0006470	P	protein amino acid dephosphorylation	0	0	0	0	1
GO:0016311	P	dephosphorylation	0	0	0	0	1
GO:0007242	P	intracellular signaling cascade	0	0	0	0	1
GO:0051716	P	cellular response to stimulus	0	0	0	0	1
GO:0009793	P	embryonic development ending in seed dormancy	0	0	0	0	1
GO:0048316	P	seed development	0	0	0	0	1
GO:0009790	P	embryonic development	0	0	0	0	1
GO:0010154	P	fruit development	0	0	0	0	1
GO:0009266	P	response to temperature stimulus	0	0	0	0	1
GO:0009791	P	post-embryonic development	0	0	0	0	1
GO:0009409	P	response to cold	0	0	0	0	1
GO:0044262	P	cellular carbohydrate metabolic process	0	0	0	0	1
GO:0005975	P	carbohydrate metabolic process	0	0	0	0	1
GO:0048608	P	reproductive structure development	0	0	0	0	1
GO:0003006	P	reproductive developmental process	0	0	0	0	1
GO:0022414	P	reproductive process	0	0	0	0	1
GO:0000003	P	reproduction	0	0	0	0	1
GO:0043170	P	macromolecule metabolic process	1	0	0	1	0
GO:0046483	P	heterocycle metabolic process	1	0	0	1	0
GO:0006807	P	nitrogen compound metabolic process	1	0	0	1	0
GO:0009737	P	response to abscisic acid stimulus	1	0	0	0	1
GO:0009308	P	amine metabolic process	0	1	0	1	0
GO:0044106	P	cellular amine metabolic process	0	1	0	1	0
GO:0006519	P	cellular amino acid and derivative metabolic process	0	1	0	1	0
GO:0065007	P	biological regulation	0	0	0	1	1
GO:0006355	P	regulation of transcription, DNA-dependent	0	0	0	1	1
GO:0051252	P	regulation of RNA metabolic process	0	0	0	1	1
GO:0050794	P	regulation of cellular process	0	0	0	1	1
GO:0006351	P	transcription, DNA-dependent	0	0	0	1	1
GO:0032774	P	RNA biosynthetic process	0	0	0	1	1
GO:0031323	P	regulation of cellular metabolic process	0	0	0	1	1
GO:0045449	P	regulation of transcription	0	0	0	1	1
GO:0010556	P	regulation of macromolecule biosynthetic process	0	0	0	1	1
GO:0019219	P	regulation of nucleobase, nucleoside, nucleotide and nucleic acid metabolic process	0	0	0	1	1
GO:0050789	P	regulation of biological process	0	0	0	1	1
GO:0007165	P	signal transduction	0	0	0	1	1
GO:0034641	P	cellular nitrogen compound metabolic process	1	1	0	1	0
GO:0009628	P	response to abiotic stimulus	1	0	1	0	1
GO:0003735	F	structural constituent of ribosome	1	0	0	0	0
GO:0005198	F	structural molecule activity	1	0	0	0	0
GO:0022891	F	substrate-specific transmembrane transporter activity	1	0	0	0	0
GO:0022892	F	substrate-specific transporter activity	1	0	0	0	0
GO:0051082	F	unfolded protein binding	1	0	0	0	0
GO:0022857	F	transmembrane transporter activity	1	0	0	0	0
GO:0005215	F	transporter activity	1	0	0	0	0
GO:0004722	F	protein serine/threonine phosphatase activity	0	0	0	0	1
GO:0004721	F	phosphoprotein phosphatase activity	0	0	0	0	1
GO:0016791	F	phosphatase activity	0	0	0	0	1
GO:0042578	F	phosphoric ester hydrolase activity	0	0	0	0	1
GO:0016788	F	hydrolase activity, acting on ester bonds	0	0	0	0	1
GO:0003700	F	transcription factor activity	0	0	0	0	1
GO:0030528	F	transcription regulator activity	0	0	0	0	1
GO:0003677	F	DNA binding	0	0	0	0	1
GO:0016020	C	membrane	1	1	1	1	0
GO:0005886	C	plasma membrane	1	1	1	1	0
GO:0044464	C	cell part	1	1	1	1	1
GO:0005623	C	cell	1	1	1	1	1
GO:0043232	C	intracellular non-membrane-bounded organelle	1	0	0	0	0
GO:0043228	C	non-membrane-bounded organelle	1	0	0	0	0
GO:0022626	C	cytosolic ribosome	1	0	0	0	0
GO:0044445	C	cytosolic part	1	0	0	0	0
GO:0033279	C	ribosomal subunit	1	0	0	0	0
GO:0044422	C	organelle part	1	0	0	0	0
GO:0044446	C	intracellular organelle part	1	0	0	0	0
GO:0005829	C	cytosol	1	0	0	0	0
GO:0032991	C	macromolecular complex	1	0	0	0	0
GO:0022625	C	cytosolic large ribosomal subunit	1	0	0	0	0
GO:0015934	C	large ribosomal subunit	1	0	0	0	0
GO:0005730	C	nucleolus	1	0	0	0	0
GO:0031974	C	membrane-enclosed lumen	1	0	0	0	0
GO:0043233	C	organelle lumen	1	0	0	0	0
GO:0070013	C	intracellular organelle lumen	1	0	0	0	0
GO:0031981	C	nuclear lumen	1	0	0	0	0
GO:0015935	C	small ribosomal subunit	1	0	0	0	0
GO:0022627	C	cytosolic small ribosomal subunit	1	0	0	0	0
GO:0044428	C	nuclear part	1	0	0	0	0
GO:0044429	C	mitochondrial part	1	0	0	0	0
GO:0009536	C	plastid	1	0	0	0	0
GO:0031966	C	mitochondrial membrane	1	0	0	0	0
GO:0005740	C	mitochondrial envelope	1	0	0	0	0
GO:0005634	C	nucleus	1	0	0	0	0
GO:0031975	C	envelope	1	0	0	0	0
GO:0031967	C	organelle envelope	1	0	0	0	0
GO:0005783	C	endoplasmic reticulum	0	0	0	1	0
GO:0008287	C	protein serine/threonine phosphatase complex	0	0	0	0	1
GO:0005840	C	ribosome	1	1	0	0	0
GO:0030529	C	ribonucleoprotein complex	1	1	0	0	0
GO:0005773	C	vacuole	1	1	0	0	0
GO:0005739	C	mitochondrion	1	1	0	0	0
GO:0005618	C	cell wall	1	1	0	0	0
GO:0030312	C	external encapsulating structure	1	1	0	0	0
GO:0009507	C	chloroplast	1	0	0	1	0
GO:0044444	C	cytoplasmic part	1	1	0	1	0
GO:0005737	C	cytoplasm	1	1	0	1	0
GO:0044424	C	intracellular part	1	1	0	1	0
GO:0043229	C	intracellular organelle	1	1	0	1	0
GO:0043226	C	organelle	1	1	0	1	0
GO:0005622	C	intracellular	1	1	0	1	0
GO:0043231	C	intracellular membrane-bounded organelle	1	1	0	1	0
GO:0043227	C	membrane-bounded organelle	1	1	0	1	0
1 P: biological process; F: molecular function; C: cellular component. 2 1: enriched GO in the module; 0: not enriched GO in the module.

## Sheet: venn_ALL
Table S3D. The enriched GO terms in all condition-specfic gene modules.
Acc	Type1	Term	COLD2	HEAT	SALT
GO:0042254	P	ribosome biogenesis	0	0	1
GO:0044249	P	cellular biosynthetic process	0	0	1
GO:0022613	P	ribonucleoprotein complex biogenesis	0	0	1
GO:0006412	P	translation	0	0	1
GO:0044237	P	cellular metabolic process	0	0	1
GO:0009058	P	biosynthetic process	0	0	1
GO:0008152	P	metabolic process	0	0	1
GO:0034645	P	cellular macromolecule biosynthetic process	0	0	1
GO:0009059	P	macromolecule biosynthetic process	0	0	1
GO:0010467	P	gene expression	0	0	1
GO:0009987	P	cellular process	0	0	1
GO:0044085	P	cellular component biogenesis	0	0	1
GO:0044267	P	cellular protein metabolic process	0	0	1
GO:0019538	P	protein metabolic process	0	0	1
GO:0046483	P	heterocycle metabolic process	0	0	1
GO:0034641	P	cellular nitrogen compound metabolic process	0	0	1
GO:0051179	P	localization	0	0	1
GO:0055086	P	nucleobase, nucleoside and nucleotide metabolic process	0	0	1
GO:0009110	P	vitamin biosynthetic process	0	0	1
GO:0006807	P	nitrogen compound metabolic process	0	0	1
GO:0006810	P	transport	0	0	1
GO:0009651	P	response to salt stress	0	0	1
GO:0009117	P	nucleotide metabolic process	0	0	1
GO:0006753	P	nucleoside phosphate metabolic process	0	0	1
GO:0051234	P	establishment of localization	0	0	1
GO:0006970	P	response to osmotic stress	0	0	1
GO:0009165	P	nucleotide biosynthetic process	0	0	1
GO:0033036	P	macromolecule localization	0	0	1
GO:0006766	P	vitamin metabolic process	0	0	1
GO:0009308	P	amine metabolic process	0	0	1
GO:0044106	P	cellular amine metabolic process	0	0	1
GO:0006519	P	cellular amino acid and derivative metabolic process	0	0	1
GO:0009611	P	response to wounding	0	0	1
GO:0009605	P	response to external stimulus	0	0	1
GO:0042435	P	indole derivative biosynthetic process	0	0	1
GO:0042434	P	indole derivative metabolic process	0	0	1
GO:0042430	P	indole and derivative metabolic process	0	0	1
GO:0009753	P	response to jasmonic acid stimulus	0	0	1
GO:0042398	P	cellular amino acid derivative biosynthetic process	0	0	1
GO:0006575	P	cellular amino acid derivative metabolic process	0	0	1
GO:0019438	P	aromatic compound biosynthetic process	0	0	1
GO:0006520	P	cellular amino acid metabolic process	0	0	1
GO:0048518	P	positive regulation of biological process	0	0	1
GO:0065007	P	biological regulation	0	0	1
GO:0009889	P	regulation of biosynthetic process	0	0	1
GO:0006725	P	cellular aromatic compound metabolic process	0	0	1
GO:0031326	P	regulation of cellular biosynthetic process	0	0	1
GO:0051171	P	regulation of nitrogen compound metabolic process	0	0	1
GO:0006355	P	regulation of transcription, DNA-dependent	0	0	1
GO:0080090	P	regulation of primary metabolic process	0	0	1
GO:0051252	P	regulation of RNA metabolic process	0	0	1
GO:0050794	P	regulation of cellular process	0	0	1
GO:0006351	P	transcription, DNA-dependent	0	0	1
GO:0032774	P	RNA biosynthetic process	0	0	1
GO:0009607	P	response to biotic stimulus	0	0	1
GO:0043436	P	oxoacid metabolic process	0	0	1
GO:0006082	P	organic acid metabolic process	0	0	1
GO:0019752	P	carboxylic acid metabolic process	0	0	1
GO:0045449	P	regulation of transcription	0	0	1
GO:0010556	P	regulation of macromolecule biosynthetic process	0	0	1
GO:0019219	P	regulation of nucleobase, nucleoside, nucleotide and nucleic acid metabolic process	0	0	1
GO:0042180	P	cellular ketone metabolic process	0	0	1
GO:0006350	P	transcription	0	0	1
GO:0019222	P	regulation of metabolic process	0	0	1
GO:0050789	P	regulation of biological process	0	0	1
GO:0006468	P	protein amino acid phosphorylation	0	0	1
GO:0006796	P	phosphate metabolic process	0	0	1
GO:0006793	P	phosphorus metabolic process	0	0	1
GO:0006952	P	defense	0	0	1
GO:0010468	P	regulation of gene expression	0	0	1
GO:0051704	P	multi-organism process	0	0	1
GO:0043687	P	post-translational protein modification	0	0	1
GO:0060255	P	regulation of macromolecule metabolic process	0	0	1
GO:0051707	P	response to other organism	0	0	1
GO:0016310	P	phosphorylation	0	0	1
GO:0016070	P	RNA metabolic process	0	0	1
GO:0006464	P	protein modification process	0	0	1
GO:0007165	P	signal transduction	0	0	1
GO:0009738	P	abscisic acid mediated signaling pathway	0	0	1
GO:0070887	P	cellular to chemical stimulus	0	0	1
GO:0032870	P	cellular to hormone stimulus	0	0	1
GO:0009755	P	hormone-mediated signaling pathway	0	0	1
GO:0006470	P	protein amino acid dephosphorylation	0	0	1
GO:0016311	P	dephosphorylation	0	0	1
GO:0007242	P	intracellular signaling cascade	0	0	1
GO:0051716	P	cellular to stimulus	0	0	1
GO:0009793	P	embryonic development ending in seed dormancy	0	0	1
GO:0048316	P	seed development	0	0	1
GO:0009790	P	embryonic development	0	0	1
GO:0010154	P	fruit development	0	0	1
GO:0009791	P	post-embryonic development	0	0	1
GO:0044262	P	cellular carbohydrate metabolic process	0	0	1
GO:0005975	P	carbohydrate metabolic process	0	0	1
GO:0048608	P	reproductive structure development	0	0	1
GO:0003006	P	reproductive developmental process	0	0	1
GO:0022414	P	reproductive process	0	0	1
GO:0000003	P	reproduction	0	0	1
GO:0009408	P	response to heat	0	1	0
GO:0009644	P	response to high light intensity	0	1	0
GO:0009642	P	response to light intensity	0	1	0
GO:0006457	P	protein folding	0	1	0
GO:0042542	P	response to hydrogen peroxide	0	1	0
GO:0000302	P	response to reactive oxygen species	0	1	0
GO:0009416	P	response to light stimulus	0	1	0
GO:0009314	P	response to radiation	0	1	0
GO:0010035	P	response to inorganic substance	0	1	1
GO:0010038	P	response to metal ion	0	1	1
GO:0006979	P	response to oxidative stress	0	1	1
GO:0046686	P	response to cadmium ion	0	1	1
GO:0044260	P	cellular macromolecule metabolic process	0	1	1
GO:0043170	P	macromolecule metabolic process	0	1	1
GO:0016051	P	carbohydrate biosynthetic process	1	0	0
GO:0010200	P	response to chitin	1	0	1
GO:0009743	P	response to carbohydrate stimulus	1	0	1
GO:0009737	P	response to abscisic acid stimulus	1	0	1
GO:0009409	P	response to cold	1	0	1
GO:0009414	P	response to water deprivation	1	0	1
GO:0009415	P	response to water	1	0	1
GO:0031323	P	regulation of cellular metabolic process	1	0	1
GO:0044238	P	primary metabolic process	1	0	1
GO:0010033	P	response to organic substance	1	1	1
GO:0042221	P	response to chemical stimulus	1	1	1
GO:0050896	P	response to stimulus	1	1	1
GO:0009266	P	response to temperature stimulus	1	1	1
GO:0006950	P	response to stress	1	1	1
GO:0009725	P	response to hormone stimulus	1	1	1
GO:0009719	P	response to endogenous stimulus	1	1	1
GO:0009628	P	response to abiotic stimulus	1	1	1
GO:0022891	F	substrate-specific transmembrane transporter activity	0	0	1
GO:0022892	F	substrate-specific transporter activity	0	0	1
GO:0051082	F	unfolded protein binding	0	0	1
GO:0022857	F	transmembrane transporter activity	0	0	1
GO:0005215	F	transporter activity	0	0	1
GO:0004722	F	protein serine/threonine phosphatase activity	0	0	1
GO:0004721	F	phosphoprotein phosphatase activity	0	0	1
GO:0016788	F	hydrolase activity, acting on ester bonds	0	0	1
GO:0003700	F	transcription factor activity	0	0	1
GO:0030528	F	transcription regulator activity	0	0	1
GO:0003677	F	DNA binding	0	0	1
GO:0005488	F	binding	0	1	0
GO:0005515	F	protein binding	0	1	0
GO:0046872	F	metal ion binding	0	1	0
GO:0032555	F	purine ribonucleotide binding	0	1	0
GO:0032553	F	ribonucleotide binding	0	1	0
GO:0017076	F	purine nucleotide binding	0	1	0
GO:0005524	F	ATP binding	0	1	0
GO:0032559	F	adenyl ribonucleotide binding	0	1	0
GO:0030554	F	adenyl nucleotide binding	0	1	0
GO:0001883	F	purine nucleoside binding	0	1	0
GO:0001882	F	nucleoside binding	0	1	0
GO:0000166	F	nucleotide binding	0	1	0
GO:0008270	F	zinc ion binding	0	1	0
GO:0003735	F	structural constituent of ribosome	0	1	1
GO:0005198	F	structural molecule activity	0	1	1
GO:0003824	F	catalytic activity	1	0	0
GO:0016791	F	phosphatase activity	1	0	1
GO:0042578	F	phosphoric ester hydrolase activity	1	0	1
GO:0043169	F	cation binding	1	1	0
GO:0043167	F	ion binding	1	1	0
GO:0046914	F	transition metal ion binding	1	1	0
GO:0022626	C	cytosolic ribosome	0	0	1
GO:0044445	C	cytosolic part	0	0	1
GO:0044422	C	organelle part	0	0	1
GO:0044446	C	intracellular organelle part	0	0	1
GO:0005829	C	cytosol	0	0	1
GO:0032991	C	macromolecular complex	0	0	1
GO:0022625	C	cytosolic large ribosomal subunit	0	0	1
GO:0005730	C	nucleolus	0	0	1
GO:0031981	C	nuclear lumen	0	0	1
GO:0015935	C	small ribosomal subunit	0	0	1
GO:0022627	C	cytosolic small ribosomal subunit	0	0	1
GO:0044428	C	nuclear part	0	0	1
GO:0044429	C	mitochondrial part	0	0	1
GO:0009536	C	plastid	0	0	1
GO:0009507	C	chloroplast	0	0	1
GO:0031966	C	mitochondrial membrane	0	0	1
GO:0005740	C	mitochondrial envelope	0	0	1
GO:0031975	C	envelope	0	0	1
GO:0031967	C	organelle envelope	0	0	1
GO:0008287	C	protein serine/threonine phosphatase complex	0	0	1
GO:0005739	C	mitochondrion	0	1	1
GO:0031974	C	membrane-enclosed lumen	0	1	1
GO:0043233	C	organelle lumen	0	1	1
GO:0070013	C	intracellular organelle lumen	0	1	1
GO:0005634	C	nucleus	0	1	1
GO:0015934	C	large ribosomal subunit	0	1	1
GO:0005840	C	ribosome	0	1	1
GO:0033279	C	ribosomal subunit	0	1	1
GO:0043232	C	intracellular non-membrane-bounded organelle	0	1	1
GO:0043228	C	non-membrane-bounded organelle	0	1	1
GO:0030529	C	ribonucleoprotein complex	0	1	1
GO:0005773	C	vacuole	1	0	1
GO:0005783	C	endoplasmic reticulum	1	0	1
GO:0005886	C	plasma membrane	1	1	1
GO:0005622	C	intracellular	1	1	1
GO:0044424	C	intracellular part	1	1	1
GO:0043226	C	organelle	1	1	1
GO:0043229	C	intracellular organelle	1	1	1
GO:0044444	C	cytoplasmic part	1	1	1
GO:0043227	C	membrane-bounded organelle	1	1	1
GO:0005737	C	cytoplasm	1	1	1
GO:0005623	C	cell	1	1	1
GO:0043231	C	intracellular membrane-bounded organelle	1	1	1
GO:0044464	C	cell part	1	1	1
GO:0016020	C	membrane	1	1	1
GO:0005618	C	cell wall	1	1	1
GO:0030312	C	external encapsulating structure	1	1	1
1 P: biological process; F: molecular function; C: cellular component. 2 1: enriched GO in the module; 0: not enriched GO in the module.
